# Supplementary material for: Transcriptomic Profiling of Buffalo Spermatozoa Reveals Dysregulation of Functionally Relevant mRNAs in Low-Fertile Bulls
Source: Front Vet Sci. 2021 Jan 11;7:609518. doi: 10.3389/fvets.2020.609518 (PMC7829312; doi:10.3389/fvets.2020.609518)
Supplement: Supplementary Files — The detailed list of differentially expressed transcripts between high- and low-fertile buffalo bull spermatozoa. [file Table_1.XLSX]

## Sheet: Differentially expressed
GeneName	Fold Change	p-Value
XKR8	1.02211	0.000339708
RPS9	1.63736	0.00611825
GIT1	0.945206	0.0175624
EGLN2	1.17342	0.0967985
MFRP	1.33148	0.00693194
JDP2	1.20356	0.044231
CAV2	1.44765	0.028108
RSPRY1	1.19453	0.00343165
AQP2	0.916692	0.0529456
SIL1	1.80902	0.118153
ATL3	0.832487	0.219083
SFRS18	0.940797	0.0471003
VPS25	1.14074	0.254884
KSR2	0.807663	0.00051335
TC468533	0.850538	0.00449555
TC410776	0.837141	0.111209
CCNI	0.836789	0.00830532
FADS3	0.916926	0.00224791
C5H12orf44	1.59783	0.000913022
FLAD1	0.886312	0.059807
ZFR2	0.942005	0.0211465
SPTA1	0.920399	0.0248396
NFKBIA	1.94357	0.165999
TC462338	0.943924	0.18861
SLC12A5	0.982496	0.0143369
CHRNA3	2.37892	0.0650104
TC469792	1.22808	0.0200321
DGCR14	0.887691	0.0119046
C22H3orf39	0.853427	0.0788155
TC473682	1.11358	0.024963
ALKBH6	0.824519	0.0239315
ARHGDIA	1.29792	0.0273243
TFR2	1.04176	0.023275
TC442952	1.76775	0.000775029
TC436322	1.04701	0.0180666
C11H9orf86	1.22134	0.00242855
SPECC1L	1.52221	0.0211965
ASPHD1	0.876351	0.00290829
TRAPPC6A	1.40617	0.00384103
PCYT2	0.880201	0.035921
VPS16	1.30543	0.00571828
TC400671	1.23079	0.1877
EE371282	0.901884	0.0146682
TAGLN2	0.949924	0.0201862
ENSBTAT00000055584	1.12866	0.0100481
TMEM38A	0.894806	0.00041495
NSD1	0.82388	0.0323365
KLHDC9	0.863068	0.0333911
RAMP2	0.982363	0.0167574
SYN3	0.832755	0.00823945
ENSBTAT00000005865	1.72449	0.0052107
YARS	0.83902	0.0249414
ANKS1B	0.890693	0.0279457
STK32C	1.20579	0.0401776
SPRR3	1.44208	0.00342476
EE348660	0.964241	0.131823
TMEM184A	1.03481	0.0198905
PUS3	1.08808	0.0616646
FHL3	1.29494	0.053296
TC426351	0.911347	0.238658
LTB4R	2.27172	0.0186256
WDR24	1.48432	0.0103861
ARRDC1	1.25191	0.000883465
RGS11	0.950932	0.0536151
KRT85	2.26996	0.160371
STYXL1	0.825667	0.0855137
TC427641	0.923079	0.0291896
SENP3	1.2683	0.00265214
MRTO4	1.02878	0.00156514
XM_585978	0.886211	0.0663677
EE372275	1.64716	0.00347026
RELB	1.04829	0.00854204
TRIM23	0.803343	0.0120424
TMEM26	1.36162	0.00219974
TC458609	1.88317	0.128848
RPS19BP1	0.978752	0.0553544
TFPT	1.11792	0.19089
CYBA	1.17779	0.0504949
OBSCN	1.39332	0.00315363
ARTN	1.07072	0.0375409
ENSBTAT00000018191	0.867044	0.00365602
HTR1B	1.41182	0.00664561
ZC3H3	1.1224	0.31203
SLA	1.0251	0.0186997
TC463431	0.875761	0.0162066
CADM3	0.96264	0.050223
AMPD2	1.39635	0.00459273
ZNF653	1.03585	0.00370338
TIMP2	0.965588	0.172798
UBE2S	0.883821	0.0162403
CACNG2	1.93309	0.100522
KLHL4	1.09755	0.127007
ENSBTAT00000002103	1.036	0.0224107
CCNF	0.964359	0.0583495
HES5	0.948844	0.00320192
PEX11G	1.05207	0.0115754
STAC3	1.98512	0.00108039
ENSBTAT00000024101	1.15356	0.110645
CCDC64B	1.15179	0.00904014
LRRC45	0.849336	0.0190846
TC415355	0.89934	0.0207328
FAT2	1.08189	0.0566452
WBP1	1.29389	0.0803859
TMED1	1.17085	0.0354825
ANKZF1	1.1236	0.0816259
TMEM63B	1.13151	0.0114328
TGM3	0.925758	0.00155973
ISL2	1.44992	0.0349251
DHH	0.983805	0.00622035
PRPH	1.82586	0.0105073
GNGT2	1.12656	0.00643274
AZI1	0.882028	0.00459676
EMID1	0.920111	0.0107774
ARL6IP4	1.34994	0.0082747
CNNM2	0.910107	0.33186
CO878605	1.3805	0.198271
ZC3H12A	0.951184	0.321662
PCNXL3	0.965935	0.0165923
LOC614600	1.2449	0.0291583
LHX5	0.87846	0.0205111
PCDH12	1.15215	0.00579549
ENTPD8	0.806601	0.0365616
SGSM3	0.907497	0.055011
TC413969	0.871377	0.0249213
ACTR3B	1.16975	0.0173589
BARHL2	0.95939	0.0144285
KIAA0020	1.6692	0.00782301
TC456365	1.10976	0.00652584
PRSS57	0.814372	0.0140411
APBA3	2.74668	0.0975092
PFN3	0.886394	0.135404
KCNK15	1.27688	0.0232198
SPOCK2	0.941249	0.0174495
MYBPC3	1.34124	0.0903501
TC438818	1.25598	0.0442167
SESN2	1.32629	0.10039
TFDP2	0.91569	0.0267476
GHRL	1.71338	0.00549544
ATP2C2	0.962066	0.0524515
FKBP10	1.08415	0.00999907
GSX1	0.809121	0.0413237
RECQL4	0.824613	0.187812
SLC6A13	1.30809	0.0157519
GCC1	1.5142	0.00739281
RGMA	1.10482	0.00416591
TC451581	1.14601	0.496612
TRIM49	1.37874	0.00268962
WDR46	1.27816	0.00631339
TMUB2	0.99831	0.0209288
H1FNT	0.858049	0.0474199
KIAA0889	0.891896	0.00413649
SMPD2	1.71511	0.0262627
MRPS18A	0.990206	0.00583244
IMPDH2	1.06782	0.0641558
KCNJ15	1.24122	0.260942
TCAP	1.73184	0.147058
TNKS1BP1	2.00065	0.0324514
TC455327	1.23936	0.00391558
CBX7	0.961691	0.00264785
TC464580	1.00163	0.0294246
NP13359469	1.56081	0.0144664
CDC123	1.0411	0.0068317
TC448289	0.873584	0.076304
UGCG	0.804023	0.0301669
TNFRSF13C	1.30705	0.193516
SH2B1	0.923012	0.00421881
CBX5	0.98619	0.0340506
AP4B1	1.29508	0.0231637
KRT35	1.16308	0.0645873
TC454296	1.67719	0.0154308
ADCY6	0.855666	0.0175618
SOCS1	1.04005	0.00647475
JDP2	1.05142	0.000835905
CNGB1	0.889548	0.0176746
MTMR2	0.964022	0.00395392
FAM120B	1.01645	0.0132041
TMEM134	0.872792	0.0228629
TC415610	0.888195	0.0053465
ENSBTAT00000046815	1.11593	0.1354
RTKN2	0.994744	0.0121459
B9D2	0.976335	0.0190567
TUBA1D	1.51227	0.00723138
XM_001252793	2.06549	0.00250933
CLCN7	0.865911	0.0086591
ENSBTAT00000024507	0.800922	0.180279
IGSF9	0.802528	0.0228445
EZH1	1.05405	0.00137114
DBH	1.15384	0.236505
MMP15	1.19626	0.0166951
TC438818	1.00392	0.0467849
VSIG8	1.4237	0.161564
C11H9orf172	1.74329	0.0156569
CDH22	0.905511	0.144338
YRDC	1.15279	0.0379075
PRAM1	0.812184	0.0551681
C10H14orf169	0.8803	0.0464117
GALNTL4	0.969798	0.0236688
B3GNT4	1.15399	0.00219969
CNGA2	1.30059	0.00390892
RHOT2	1.31681	0.00452762
TLK2	2.42869	0.0837382
SPC24	1.0853	0.160409
GPR173	0.943304	0.00394698
TC454411	0.923941	0.0138731
FANCA	1.09739	0.0580543
ITLN2	2.75874	0.00018342
CEP41	1.11098	0.184213
PAX7	1.09571	0.0174444
TMEM171	1.50325	0.00423931
THTPA	1.19513	0.0205954
LRFN2	1.20748	0.0289902
TTC30A	1.19355	0.197378
MYOG	0.947611	0.0154878
TP53I11	1.09755	0.0296214
MAPK8	0.87898	0.0864707
C5H12orf73	2.73322	0.0260273
OGG1	0.910424	0.0746416
ZMAT3	4.12159	0.168956
CLSTN3	1.2248	0.00222768
HOXD9	0.885632	0.0690679
AGPAT6	1.21222	0.00171393
C19H17orf103	0.918495	0.0613919
MAGEF1	1.29952	0.00834162
ENSBTAT00000027552	0.961491	0.078225
SLA2	2.00256	0.00749458
CPZ	0.815816	0.0202588
XRCC1	1.1591	0.0178562
LRFN4	0.831284	0.0275399
CLDN5	1.43547	0.189397
PPFIA3	1.15562	0.163144
CYP11B2	0.879077	0.0447752
HBB	1.22719	0.0412336
ADORA2A	0.985542	0.10296
CDH20	1.33898	0.0295087
TC444844	1.06149	0.0288507
FAM204A	1.55193	0.0174089
CLU	0.980871	0.00932551
AP1S1	1.2271	0.00800043
RND1	0.996843	0.000231457
GRASP	0.876419	0.01998
TREML1	1.13657	0.00491684
CBLN3	0.907675	0.00524679
NGDN	1.11096	0.00237914
FCAR	1.36444	0.0255099
MYBL2	0.964407	0.0118407
TC413721	1.06465	0.0178475
TC462960	1.08924	0.14167
LOC511936	0.869023	0.000127632
MAP3K12	0.830704	0.110045
ADRB3	1.21686	0.104039
TIE1	1.30355	0.013059
TC482141	1.20969	0.000548118
PPP1R37	1.13249	0.0342934
PRR19	0.812419	0.029797
CNST	1.7609	0.00832068
TEX261	2.34055	0.00132771
MTHFSD	0.80525	0.0534506
CLRN3	1.0642	0.013619
AIM1L	0.888644	0.0354292
MGC148328	0.97952	0.0155727
PDIA4	1.27568	0.0264311
EFNB1	1.65439	0.160977
BOLA	0.804933	0.0846691
RPL36	0.875485	0.0243217
ZBTB16	0.8971	0.13592
FAM84A	2.0395	0.325527
CPSF3	1.20234	0.103017
WDR63	1.61264	0.364657
CELF4	0.887632	0.0133997
FOLR2	1.17986	0.0025597
NPPC	1.21792	0.0148621
TPSB1	1.03966	0.0111851
RDBP	1.01996	0.0562008
KIAA2013	1.81399	0.0165589
LY6D	1.17815	0.290576
PRPF6	0.994145	0.00561747
TFPI2	0.940471	0.0174758
CRYAA	0.810638	0.0207246
FAM19A4	1.06297	0.00263214
MGC152340	1.51075	0.00341149
MFAP4	1.04034	0.00954238
UBA52	0.817538	0.0122936
CSTF3	0.821458	0.000513564
TNFRSF6B	1.05698	0.0921466
GOLGA7B	1.01521	0.000895284
SLC35E3	1.08745	0.0112069
SLC43A2	1.11208	0.00113227
MRPS26	1.04279	0.00781629
ITGB7	1.46823	0.000749621
SCLY	0.842176	0.0633466
TMUB1	1.37117	0.00791149
FDX1L	1.24202	0.00307438
RTEL1	0.816432	0.00373241
SLC38A10	1.01081	0.0422201
LOC615589	1.05643	0.037006
TRH	1.78912	0.0028398
DERL3	0.857711	0.0106897
ETS1	1.61633	0.00134274
MKRN2	1.25812	0.0502933
ACOT8	1.00025	0.0252985
FUT7	0.929682	0.0340589
ANKRD9	1.04716	0.35421
C3H1orf109	1.23022	0.0690015
ZNF784	1.23911	0.0589825
PTGDS	1.09904	0.116619
FBXO10	2.53618	0.0240984
GSR	1.09822	0.101344
CCDC8	1.03082	0.00517658
ADIPOR2	0.983256	0.0982925
PI4K2A	1.13306	0.00838124
C2CD4B	0.972034	0.0609424
COL18A1	0.82348	0.00150702
C23H6orf106	1.44851	0.0117602
MYADM	1.1798	0.00140753
CCDC22	1.08387	0.00513755
SAMD14	0.948354	0.0688327
MTX1	1.06019	0.00279505
USP50	1.60432	0.00185877
MAPK11	0.933361	0.0160185
CIST1	1.38163	0.0622814
CWC25	1.3746	0.0025184
PNPLA6	2.40818	0.0193838
PLA2G2D1	0.838909	0.0144154
BOLA-DQB	1.1004	0.0605296
ATP4A	0.822065	0.277485
PTGER2	1.10586	0.0620831
LOC407171	1.14231	0.000603974
LOC783829	2.29898	0.00166489
LOC617702	1.37037	0.0272122
RHOBTB2	1.20027	0.000158454
ENSBTAT00000018855	1.04012	0.0059595
ENSBTAT00000025766	1.58879	0.000924007
AHNAK2	0.996772	0.00907061
RAB11FIP3	0.975377	0.00313204
CREBBP	1.33886	0.147872
ALG1	1.68635	0.246218
ORAI3	3.70529	0.333349
LRWD1	1.79547	0.0303256
AMZ1	0.800594	0.00522641
INTS1	1.51766	0.0172758
ADAMTS14	0.906124	0.117751
LOC518907	0.825012	0.094223
EBD	1.00738	0.00787349
KAT6A	1.04387	0.00707621
FRAT1	2.31788	0.00391973
TC438052	0.991189	0.0102139
NKX1-2	0.918282	0.0526544
LOC789829	1.1488	0.00512632
C22H3orf45	0.951163	0.0793494
GHRL	1.81132	0.00400673
SMG8	0.805732	0.0239456
TMEM132E	0.919992	0.170177
WSCD1	3.53621	0.318479
PELP1	2.88181	0.0146523
TNFSF12	1.37334	0.0226316
DLX3	0.839074	0.0927686
PCGF2	1.28419	0.00651898
KRT12	1.83614	0.153922
ATXN7L3	1.03212	0.00312638
ACE	0.850665	0.108762
NOTUM	0.906861	0.0185397
DNAI2	0.986996	0.0221054
FAM20A	0.949365	0.00734963
FOXL1	1.10847	0.0492931
ARHGEF1	1.31352	0.020907
LOC510613	1.03408	0.000986937
CTU1	1.08314	0.00364302
ENSBTAT00000007679	1.15001	0.00733906
OSCAR	0.918261	0.0416767
TMC4	0.979602	0.0289134
PLK2	1.04395	0.0397292
ULK1	1.12312	0.0247041
SH2B3	0.93181	0.0207287
LIMK2	1.73273	0.0107974
PPM1F	0.910003	0.0142204
AIFM3	1.97834	0.307849
SLC7A4	0.867036	0.0347811
SOX13	0.893247	0.00863808
ESRRG	1.12795	0.221866
PRDM16	1.33392	0.0241731
TNFRSF18	0.971599	0.00943762
SAMD11	1.20125	0.104261
RECQL4	0.970472	0.00140303
KIFC2	0.875704	0.0622596
C14H8orf73	0.93021	0.240845
ENSBTAT00000004687	1.00299	0.0842617
RHPN1	0.876283	0.0303768
ENSBTAT00000031151	0.917428	0.0731009
ENSBTAT00000061585	0.885222	0.00137748
PIGT	1.00809	0.000834914
CASP1	0.970864	0.00724021
BCL9L	1.2453	0.0109987
ENSBTAT00000008297	0.847963	0.0811603
A_73_P076181	1.36846	0.00275762
ELF1	2.20016	0.0395245
MOCS3	0.989936	0.0316224
ALG11	1.47278	0.0560273
NDFIP2	1.16091	0.0404034
SOX1	0.966403	0.0152236
SEMA4C	0.99964	0.0178945
ZNF79	0.969697	0.0950382
NACC2	0.9248	0.0579288
SUGP2	1.49478	0.0041471
KLHL26	1.04904	0.193624
TYK2	0.80002	0.00320329
ELAVL3	1.10269	0.0104786
TUBB4A	0.814898	0.0537133
RPL36	0.922375	0.0167237
C7H19orf29	0.978473	0.0103154
RGS14	0.83539	0.0566301
LOC509006	1.20952	0.109639
KIF13B	1.11642	0.0513962
LZTS1	1.23431	0.137034
LOC782274	0.882436	0.0216911
CEP135	1.17426	0.0067171
WHSC1	1.07106	0.00287965
MNX1	0.834251	0.0251657
ANKRD33	1.06644	0.162104
FIGNL2	1.24484	0.0244352
GNPTAB	0.867373	0.0131751
ENSBTAT00000019045	1.80907	0.00362399
CACNA1I	1.94751	0.078238
C3H1orf226	3.80716	0.07325
LOC519294	1.73414	0.000556805
HNRNPA1	0.844162	0.00832779
PRKAA2	1.03527	0.0252547
C3H2orf82	0.909475	0.0300794
KLHL30	0.949283	0.006997
IHH	4.2825	0.0377288
SH2D5	1.15296	0.0196048
XM_001252993	1.02968	0.00522885
BOLA-N	1.39363	0.0939064
LOC616942	1.19304	0.00380311
AKR1B1	1.21416	0.00544169
ITPR1	1.01467	0.0344248
AB099112	0.813571	0.132346
CLDN3	0.844352	0.012439
FZD1	0.898287	0.209041
SLC16A13	0.910772	0.00802213
PDCL	2.6927	0.199296
SSPO	1.63475	0.253114
M-SAA3.2	1.07797	0.102995
CWF19L1	1.07967	0.0793348
SCD	0.908004	0.0213662
VPS16	1.42987	0.00109891
LOC783509	0.825326	0.0484111
AFF3	1.02526	0.0328175
CFDP2	1.15006	0.00481889
SLC9A3R1	0.805931	0.0538578
MAP2K6	2.32076	0.26397
CAV2	1.27268	0.0261204
ENSBTAT00000023759	0.83231	0.0533741
ENSBTAT00000028277	0.801739	0.136792
MGC152340	1.28501	0.0325235
ENSBTAT00000005418	0.843432	0.00202118
WNT6	1.16515	0.0600936
LOC529036	0.839325	0.00429424
C19H17orf63	0.869561	0.0443128
SULT1A1	0.823863	0.0482233
IVL	0.816478	0.0560607
A_73_P118091	2.15801	0.0227394
FKBP2	0.84908	0.0148593
A_73_P122321	3.34794	0.263527
PTPRU	0.986931	0.00913577
IL13	1.23564	0.223082
SLC9A5	1.00623	0.0154792
DV933383	1.16913	0.00439813
S100A16	1.05773	0.103525
DNAJB9	1.04013	0.352839
EE903511	0.839073	0.264671
DN283875	1.31824	0.00329307
CO884320	0.846747	0.0548792
DY047657	2.40051	0.00626099
WHSC1	0.865384	0.0102729
TC439774	1.1912	0.0161931
DN543238	1.26412	0.0125738
DN846023	1.34504	0.0306959
SREBF2	0.83049	0.00528341
TSPAN32	0.950645	0.0109572
XM_600317	1.05134	0.0214093
DUSP9	1.16655	0.0500438
TC462683	2.84914	0.00024006
LOC788530	1.34404	0.00465079
EE253526	0.838381	0.0206097
DV840890	1.25066	0.0693318
DV798103	0.953137	0.0169023
ZNF628	0.991973	0.00545453
LOC100126544	1.61266	0.0514889
C2CD4B	1.07515	0.0245816
EXD3	0.968826	0.0646404
TLN1	1.13781	0.0368882
NKD2	0.810535	0.0293911
AV618358	1.15474	0.0111478
RFK	1.36326	0.00475438
LRP10	0.939226	0.160249
LOC615589	1.00521	0.00537523
CB443553	0.896198	0.0462489
BP107448	1.04703	0.0148858
CALM3	1.10636	0.00273828
F12	0.82113	0.116149
MOCS3	1.18555	0.0431517
HNRNPA3	0.928283	0.0570843
PRRX1	0.926462	0.0212332
KIAA0226L	0.838207	0.00586966
ANKRD54	1.24836	0.0209359
RPL15	0.831495	0.0152273
ZNF282	1.33475	0.0194862
XM_583848	0.879676	0.0862374
SUMO3	3.1995	0.320026
C19H17orf47	1.04203	0.0240737
AK4	1.12547	0.296022
DEFB103B	1.03407	0.0467103
ILVBL	1.06081	0.00407443
A_73_P206052	0.877153	0.00653434
CPLX1	1.05187	0.0499469
SBF1	0.949071	0.0241011
LOC616903	1.12745	0.0357747
AKR1C3	0.884138	0.0818184
CMTM6	0.868303	0.0317221
TMEM11	0.810975	0.00178046
B3GAT1	1.10074	0.0471766
DV784009	1.1805	0.00717698
UBE2E3	0.854177	0.0142613
EV751663	1.37753	0.00494567
CPPED1	0.848905	0.236578
TPM1	0.921931	0.0115069
NGP	0.920474	0.101178
IGF2	0.814715	0.0337896
LOC783829	2.09385	0.00475878
LOC781494	1.13179	0.0228204
ITGB2	0.874276	0.0261041
DCAF15	0.809625	0.0292569
ATG4B	0.864058	0.0371612
CA3	1.60297	0.0172832
ZFP36L1	0.891579	0.0121801
PFKL	0.986459	0.00587692
ENSBTAT00000019121	0.960975	0.021937
MUC2	1.13046	0.0295254
NT5DC1	0.991935	0.112565
KDM5C	0.883342	0.105326
CLIP3	0.873449	0.004235
SH3GL1	0.85201	0.0693258
BABAM1	1.45066	0.0301884
PPA2	1.40431	0.0234664
PER1	0.84698	0.00382434
LMOD2	1.7601	0.0431647
ARSA	1.20824	0.304676
SRPK3	1.23502	0.00584604
TAX1BP1	1.39861	0.00904078
SLC25A6	0.906386	0.00202435
ZNF740	0.970367	0.0807262
VPS4A	1.35625	0.00733024
ATG3	5.64084	0.0244659
SLC33A1	0.827206	0.116977
GGNBP1	0.863234	0.0727219
MYO9B	0.841289	0.106906
MPP5	1.05194	0.0720452
SPDEF	0.998464	0.00586881
TEX261	0.867005	0.0470961
TNFRSF25	0.839925	0.000199997
SMCR7	1.28689	0.0581032
TMUB2	0.823327	0.055777
SPSB2	0.816249	0.00505752
BCAS1	3.14554	0.00331938
PHKG2	0.834646	0.019954
RPS10	0.886629	0.074546
ENSBTAT00000027897	0.906587	0.369413
CLEC3B	0.800434	0.00933708
C3H1orf109	1.44491	0.000403741
TMEM59L	1.08263	0.0296317
NUAK2	1.12576	0.018204
AMN	0.817307	0.0495846
VAMP2	1.07375	0.126195
CACNG1	1.13094	0.00616671
SHARPIN	1.00015	0.00791408
SIAH1	0.801299	0.146055
LRRC47	0.816577	0.0218473
SYVN1	1.21201	0.0380127
COMP	0.805582	0.00430367
ENSBTAT00000020259	0.916518	0.0251931
ALDH4A1	2.62635	0.00311444
MCART1	0.882168	0.0554012
ENSBTAT00000027897	1.62165	0.0146927
TNNT1	0.939695	0.0266684
NARFL	0.999484	0.113065
TTC14	0.965347	0.00800484
SLC2A3	0.989991	0.240507
LPIN1	0.944832	0.0399415
ACLY	0.877334	0.0775442
ITGB2	0.908393	0.101642
MOSPD3	0.825166	0.0938083
AKT1S1	1.31347	0.00366336
FKBP15	1.64509	0.0930313
ZNF133	0.950941	0.00406164
C22H3orf37	0.927925	0.00872035
FAAH	0.950142	0.0103522
MYH7	1.18242	0.183336
MYO1G	0.815174	0.0113757
RNPEP	1.44964	0.0596728
FCGRT	1.28635	0.0080418
CAPN1	1.35924	0.0136001
CD6	0.942165	0.00684828
SYNPO	0.819712	0.151341
ZER1	1.31423	0.011525
DDAH2	0.803057	0.021492
CCBE1	0.851179	0.00175473
GGT5	1.28332	0.0186996
LMF2	0.942959	0.0937237
GFAP	0.880202	0.143557
C1QTNF1	1.1265	0.0320584
BCAN	1.75962	0.0805037
CIZ1	1.77508	0.247823
EXOC3L1	0.858882	0.115781
GNAI2	1.22719	0.00790081
NDRG4	1.55503	0.191367
TNIP2	1.57266	0.00943437
ALDH4A1	1.07691	0.0664721
ENSBTAT00000028561	0.820988	0.0475465
C7H19orf66	2.9715	0.0225275
SSBP4	1.03026	0.0437963
FMNL3	0.883908	0.069784
COL4A2	2.7482	0.219863
DYRK1B	1.57597	0.0266172
EXOC3L4	0.844426	0.109668
ZNF274	1.2671	0.0583685
HMGXB3	0.975091	0.126469
41159	1.14623	0.0287426
ADAMTSL4	0.838989	0.0435215
ARHGEF11	1.05596	0.247476
MUC1	1.341	0.211752
ITGB4	0.870636	0.126825
EZH2	1.61531	0.0167256
ACOT7	0.879901	0.0723829
CTBP2	0.800929	0.134969
TC462953	2.0255	0.00149053
CDK20	0.840522	0.0270125
TC440111	1.46103	0.00479717
NEFH	1.90729	0.0130748
NSUN5	0.972014	0.00769169
EGFL8	0.886599	0.0499303
SRF	1.1324	0.022637
APOA1	0.812721	0.0781728
C11H2orf50	1.11124	0.07226
KRT9	1.04804	0.0211927
FSTL1	0.815785	3.01693e-05
IGLL1	1.05271	0.272168
MIER1	2.9785	0.00184736
EXOC3L4	1.52032	0.0778186
PMEPA1	1.0976	0.00492534
MOV10	0.871802	0.0214485
AFF4	0.880146	0.00559652
NFE2L1	1.90646	0.0685859
STK11IP	1.00864	0.026562
NUPR1	1.39982	0.0339791
SLC27A5	1.01916	0.0161807
TMPRSS2	1.27699	0.06094
SLC25A15	2.38916	0.25425
NEK2	1.25381	0.0313463
CAD	1.05874	0.157308
INSIG1	1.01946	0.00239714
USP11	0.943866	0.0521394
DNAJA1	1.2127	0.00546624
C10H14orf21	1.10466	0.0318976
NPAS3	0.984283	0.0102818
ISOC1	0.877676	0.0207874
CAPN5	0.859969	0.0697706
SLC6A12	0.893676	0.0118936
OGG1	0.804035	0.280563
CTSF	1.038	0.0298625
C1QTNF5	1.19031	0.0213866
RHOU	0.814886	0.0216301
ZBTB8B	1.89127	0.0617539
MDK	0.902416	0.000258558
ATG2A	1.16427	0.103023
TMED1	1.5839	0.0563185
LOC783829	2.32639	0.000325311
C14H8orf33	2.29528	0.313381
CHN1	1.75748	0.0133597
MRC2	0.843414	0.0879049
GATSL3	0.860991	0.0757143
MAG	0.803179	0.0274931
DDOST	0.999672	0.00402409
ANKRD40	0.997178	0.00448988
CXXC1	2.01409	0.090962
CKB	1.11607	0.0445582
WDR6	0.95022	0.058937
KCNK5	1.22099	0.0134712
YARS2	0.812587	0.0019522
ABCC10	1.71024	0.000687544
KANK1	0.822661	0.00924452
TOM1	0.972052	0.212408
HDGFL1	0.950138	0.0756619
PI4K2B	0.990767	0.0653796
TC487646	1.05388	0.0213563
LMF2	1.54466	0.00320496
TAGLN2	1.35867	0.192333
KAT6A	2.70406	0.0358867
TC488084	0.837891	0.00759513
ELN	1.09395	0.0515494
PRNP	0.925724	0.0091124
ART1	1.19064	0.0057401
LOC615589	0.88754	0.0076308
KIF22	0.800472	0.00295074
A_73_P485368	0.892972	0.0490957
A_73_P486518	0.812702	0.168561
TC397347	1.04475	0.0837185
H1FNT	1.14035	0.0305175
BP107448	0.949778	0.00122635
LOC100139356	0.963856	0.00467605
A_73_P488258	1.71362	0.00319299
XM_871314	0.815991	0.0425946
A_73_P489603	0.908541	0.0010695
IGSF9B	1.01287	0.12691
XM_867449	1.05329	0.00398186
WDR5	0.904	0.0507919
ENSBTAT00000064673	1.27042	0.0948796
MDK	1.5545	0.0141794
A_73_P491523	2.09618	0.257953
CDR1	1.29107	0.00155785
LOC614090	0.940114	0.0107774
A_73_P493763	0.990572	0.0252547
EVX2	1.34594	0.18495
SNF8	1.39589	0.00542379
DERL2	0.853847	0.00437431
SECTM1	1.82634	0.0740386
RAB20	0.83651	0.0397987
ITPR1	0.954004	0.0123701
JUP	1.04771	0.0823009
A_73_P511133	1.01993	0.190623
ENSBTAT00000041240	0.800188	0.028023
ENSBTAT00000042496	0.887193	0.0611863
ENSBTAT00000050976	1.47238	0.159986
ENSBTAT00000059386	1.49743	0.000709388
ENSBTAT00000059793	0.85105	0.0531314
ENSBTAT00000060143	1.32435	0.137013
ENSBTAT00000060746	1.14971	0.0571875
ENSBTAT00000060839	1.2451	0.00188896
ENSBTAT00000060854	0.986908	0.0891385
ENSBTAT00000061797	0.877103	0.186421
ENSBTAT00000061880	0.863865	0.0119788
ENSBTAT00000061969	0.996209	0.00854755
ENSBTAT00000062137	0.823183	0.0624562
ENSBTAT00000062204	0.945902	0.0103555
ENSBTAT00000062255	1.57342	0.00121974
ENSBTAT00000062455	1.02346	0.00827681
ENSBTAT00000062764	0.864511	0.0135887
NM_001101294	2.29427	0.00381358
NM_001162915	0.943404	0.0124562
NM_001167824	0.819426	0.0534336
NR_030908	4.31453	0.269585
NR_030954	0.852986	0.00632873
NR_031092	0.802927	0.0654566
NR_031097	1.04648	0.021591
NR_031107	0.867652	0.0217179
NR_031116	0.884882	0.0218829
NR_031117	0.879045	0.0545266
NR_031119	1.39631	0.00867885
NR_031180	0.808032	0.0334735
NR_031188	0.918799	0.00417393
NR_031196	0.851526	0.055124
NR_031206	0.836901	0.0552067
NR_031216	0.974917	0.114641
NR_031220	1.3744	0.00323785
NR_031228	0.819537	0.0667954
NR_031246	0.874184	0.104948
NR_031279	1.1798	0.00317718
NR_031296	0.931957	0.00970566
NR_031304	3.53434	0.319786
NR_031334	0.954604	0.0356264
NR_031366	0.90434	0.0434804
NR_031368	0.900465	0.0190135
NR_031370	1.04479	0.013781
XM_001249904	1.28111	0.00414306
XM_001251275	0.83776	0.0848225
XM_001254691	1.01018	0.00905367
XM_001254842	0.992766	0.014264
XM_001255105	0.871611	0.0468026
XM_001787104	0.922155	0.145879
XM_001787723	0.98066	0.0109337
XM_002683904	1.17491	0.0222787
XM_002683920	1.41653	0.0206428
XM_002684206	0.831643	0.00749189
XM_002684425	0.833807	0.0149254
XM_002684443	1.06708	0.0116188
XM_002684501	0.932998	0.0214366
XM_002684875	1.39639	0.0378936
XM_002685110	0.833407	0.0549722
XM_002685421	1.70025	0.0166838
XM_002685698	0.821727	0.00331575
XM_002685774	0.859885	0.000406341
XM_002686380	1.0125	0.000325815
XM_002686411	0.955166	0.0569069
XM_002686455	1.1973	0.00170707
XM_002686467	1.01711	0.0356581
XM_002686625	0.825527	0.00301936
XM_002686946	1.29422	0.00119305
XM_002686961	0.862898	0.000500066
XM_002687124	0.971123	0.0101368
XM_002687141	0.82038	0.0302073
XM_002687265	0.859105	0.0901626
XM_002687567	0.827073	0.00577078
XM_002687962	1.49672	0.00677029
XM_002688222	0.926491	0.111267
XM_002688473	1.21833	0.000368929
XM_002688535	0.884923	0.0191376
XM_002688711	0.969697	0.00802428
XM_002688737	1.18233	0.132203
XM_002688749	0.947706	0.0211699
XM_002688761	1.05925	0.0214184
XM_002688835	0.855688	0.00251887
XM_002689182	1.07611	0.0125314
XM_002689430	1.12416	0.00011332
XM_002689652	1.45981	0.116737
XM_002689968	0.908271	0.0875708
XM_002690037	1.10821	0.0172189
XM_002690321	0.882405	0.00475345
XM_002690439	0.815966	0.00383475
XM_002690511	0.993999	0.0018608
XM_002690538	2.20733	0.234635
XM_002691058	1.07919	0.011135
XM_002691160	0.957485	0.0143909
XM_002691194	1.20823	0.00240453
XM_002691344	0.863588	0.00530561
XM_002691382	0.879663	0.00118641
XM_002691501	1.28385	0.0024594
XM_002691555	1.0047	0.000804466
XM_002691600	0.949721	0.00943127
XM_002691681	1.17884	0.020538
XM_002691687	0.828007	0.0380143
XM_002691698	1.05028	0.0110997
XM_002691708	1.20845	0.0283955
XM_002692245	1.96856	0.0116785
XM_002692290	0.844896	0.0551921
XM_002692298	0.99235	0.00436046
XM_002692402	0.915721	0.0758237
XM_002692407	1.07955	0.000911846
XM_002692427	2.01843	0.00119424
XM_002692544	0.854584	0.0506961
XM_002692545	1.23243	0.0683306
XM_002692571	1.09757	0.0282137
XM_002692763	1.2241	0.00777054
XM_002693436	1.06137	0.0367055
XM_002693524	0.930163	0.0445618
XM_002693888	0.867783	0.0130386
XM_002694108	1.36419	0.00379811
XM_002694111	1.682	0.00914062
XM_002694137	1.30152	0.005005
XM_002694185	0.939751	0.00964555
XM_002694205	1.00881	0.0302365
XM_002694327	0.868704	0.0298102
XM_002694475	0.897517	0.10595
XM_002694575	0.940362	0.0194339
XM_002694627	0.8062	0.0303296
XM_002694651	1.56171	0.0165634
XM_002694654	0.822235	0.0110254
XM_002694679	1.22991	0.001345
XM_002694700	0.983285	0.0370551
XM_002694900	1.05565	0.00805435
XM_002695053	0.90122	0.0959899
XM_002695136	0.876838	0.0149779
XM_002695172	0.984406	0.0588978
XM_002695387	1.38892	0.0634658
XM_002695405	1.374	0.0696029
XM_002695708	1.01737	0.114365
XM_002695774	2.40317	0.00129783
XM_002695791	1.03177	0.0995218
XM_002695853	0.970613	0.0187645
XM_002696041	0.882015	0.0466548
XM_002696050	1.5743	0.139622
XM_002696055	1.46905	0.00145777
XM_002696061	1.87149	0.266432
XM_002696158	0.848431	0.0370595
XM_002696205	0.882231	0.044609
XM_002696371	1.68482	0.0632594
XM_002696468	0.876229	0.0116076
XM_002696597	1.02854	0.0402546
XM_002696612	1.62541	0.00688978
XM_002697148	0.949732	0.00612949
XM_002697179	1.68711	0.158696
XM_002697300	1.24179	0.047937
XM_002697348	0.810847	0.313214
XM_002697603	1.02552	0.0100344
XM_002697812	1.30776	0.0116
XM_002697869	1.26996	0.0313923
XM_002698054	0.886593	0.0280107
XM_002698081	0.810434	0.0225971
XM_002698099	0.987864	0.00362415
XM_002698129	1.25247	0.0108437
XM_002698174	1.47951	0.133382
XM_002698226	1.27941	0.0563158
XM_002698302	1.36617	0.00822575
XM_002698474	1.54662	0.242205
XM_002698476	1.05084	0.0866227
XM_002698484	2.09206	0.0310102
XM_002698598	0.960632	0.0281246
XM_002699365	0.866463	0.168511
XM_002699398	0.881677	0.00841936
XM_002699403	1.29301	0.0334129
XM_002699413	0.829289	0.0479203
XM_002699586	0.925404	0.0318569
XM_002700003	1.07031	0.0111245
XM_002700028	0.815281	0.00100061
XM_002700079	0.920994	0.00598638
XM_002700222	1.09317	0.0652997
XM_002700233	1.33557	0.000698233
XM_002701023	0.993828	0.0131873
XM_002701049	0.808433	0.0635205
XM_002701063	0.901845	0.0162427
XM_002701244	0.887425	0.00127999
XM_002701248	0.946414	0.0187446
XM_002701410	1.37413	0.00809714
XM_002701743	1.62763	0.0188943
XM_002702021	1.39252	0.0142968
XM_002702145	0.825805	0.0106434
XM_002702221	0.808308	0.0244704
XM_002702239	1.10082	0.0137347
XM_002702720	1.62394	0.00154726
XM_002702836	1.69334	0.0114558
XM_002702875	0.846678	0.00856668
XM_002702965	0.812968	0.0252497
XM_002703044	0.802308	0.00332139
XM_002703070	0.904262	0.00976682
XM_002703599	1.03169	0.00857618
XM_002703842	1.29007	0.0754068
XM_002703913	0.864901	0.070105
XM_002704472	0.885241	0.00971056
XM_002704477	0.89753	0.0206905
XM_002704791	1.33075	0.0309072
XM_002705131	1.16847	0.00555431
XM_002705194	0.872163	0.0372615
XM_002705467	1.37314	0.0419192
XM_002705928	0.876177	0.0202455
XM_002705970	1.0261	0.00771991
XM_002706176	0.866708	0.0247267
XM_002706266	1.04193	0.00330393
XM_002706359	1.52777	0.0939162
XM_002706698	0.896606	0.0366412
XM_002707032	0.801215	0.0109626
XM_588469	3.15612	0.237798
XM_605104	2.69181	0.00304791
XM_615207	1.38711	0.00250011
XM_868375	0.932554	0.00415203
XR_082829	1.06695	0.00551906
XR_082837	1.07685	0.00228723
XR_083214	1.45948	0.0085803
XR_083887	0.984666	0.0622726
XR_083930	0.891248	0.0192091
XR_083935	0.975845	0.0209398
XR_083937	0.982799	0.0213969
XR_084670	1.11888	0.00465793
TC411502	-1.93081	0.0018343
CAMK2D	-1.48324	0.00784188
POLE4	-4.0807	0.0150703
SLC30A7	-1.31128	0.0808104
A_73_100083	-1.01604	0.0187756
ILF2	-0.947883	0.188971
DV776940	-0.845545	0.011495
ADSS	-2.51948	0.0257853
GGTA1	-3.15109	0.0253269
GAPDH	-0.991413	0.00156244
TC433985	-1.45285	0.00165395
TC428449	-1.0194	0.0866843
TC459735	-1.64961	0.137131
SNX12	-0.962668	0.018151
RNF41	-0.847883	0.0259998
ZBTB43	-3.07956	0.012344
A_73_100443	-1.44425	0.00785027
UTP6	-2.07511	0.00744867
TC481301	-1.79431	0.00122374
NSA2	-2.80162	0.0185673
TC425184	-0.941428	0.0139292
XM_612459	-1.93739	0.0492297
OPN1SW	-1.15805	0.00230322
ATP5G1	-1.03813	0.0348924
OR6A2	-1.71568	0.010116
KLF4	-1.82174	0.0189249
PPPDE1	-1.39176	0.0164755
ZDHHC16	-1.65001	0.0246424
MMP1	-1.31075	0.0576111
SORL1	-1.39552	0.0369452
DDHD2	-2.93507	0.03396
TOE1	-1.75576	0.000293116
ENSBTAT00000031574	-2.015	0.0249972
CCDC72	-1.06214	0.0133585
TRIM71	-1.61743	2.96963e-05
CV983545	-0.919629	0.0465631
TC431304	-2.02514	0.0535692
MPPED2	-1.75639	0.000951362
ODC1	-1.3731	0.000880845
ESYT1	-0.80676	0.00408633
ACBD6	-0.885911	0.0258222
HSPB11	-2.17854	0.033468
CENPJ	-1.27966	0.048235
CCT6A	-1.7762	0.00639229
LOC512381	-1.20971	0.00728854
PI3	-0.832825	0.0182232
FN1	-2.08348	0.0730136
MCC	-0.967166	0.0291049
A_73_101164	-1.35334	0.00627056
LAX1	-1.40192	0.000121709
TRIM44	-1.3634	0.000229622
TC435237	-1.05158	0.0261742
CRIM1	-1.06923	0.0030288
UBXN4	-2.10987	0.0021065
SLC44A3	-1.18242	0.00528477
SYNE2	-2.3227	0.0728307
HSPA4	-1.38672	0.00693204
MRPL39	-2.03931	0.0287795
PRPF3	-0.807451	0.072353
TC419297	-1.59211	0.0358242
TC423921	-0.819205	0.0872641
TC436391	-2.21127	0.0550724
CCDC93	-0.898565	0.0133303
SUMO2	-0.912617	0.0432121
TC422002	-1.86998	0.0545278
A_73_101438	-1.09286	0.0730538
DN278993	-1.15007	0.0314124
RPS3A	-1.82811	0.0205333
TC440070	-2.06475	0.0155919
PCBP1	-0.880547	0.0666511
TC469197	-2.61456	0.044289
MYOZ2	-2.08906	0.00367471
EPHB1	-1.66358	0.0149587
C13H20orf30	-0.917704	0.0188775
SETDB1	-2.47955	0.0150698
KRT24	-1.52395	0.00279127
CLUL1	-2.38574	0.00702008
DLC1	-1.58295	0.000841546
IST1	-2.31909	0.00280916
BMX	-1.26614	0.101039
RNF4	-2.32387	0.00611268
TC417717	-1.28429	0.0346921
TMEM139	-1.45179	0.022957
TC414152	-1.32429	0.100199
DT815062	-1.33594	0.00156933
ST8SIA1	-2.48036	0.066297
RIPK2	-1.08544	0.162602
TC419317	-1.02491	0.00460231
BDNF	-1.31562	0.024214
TC399819	-1.68246	0.0138581
BNIP3L	-1.46107	0.00771997
AGK	-1.1319	0.15558
RBM18	-2.56712	0.0016538
ALOX15	-1.23418	0.0465871
NEGR1	-0.82286	0.0120519
TC433319	-0.808743	0.0151764
TC482315	-2.03621	0.0263805
FGF18	-1.25949	0.0104004
TC409281	-1.21803	0.0820572
FUCA1	-1.77925	0.000808578
KCNA1	-1.9861	0.00151117
OTUD4	-2.00588	0.042992
TC425843	-1.33127	0.00424396
ABR	-2.30204	0.097892
ENSBTAT00000032789	-1.02346	0.0302011
CCBL1	-1.09267	0.0960077
CR552536	-2.11205	0.000898407
XR_082821	-0.825247	0.0516288
LYSMD1	-1.25829	0.133978
ENAM	-1.91883	0.0532927
SLC35F3	-1.21185	0.0276351
DOC2A	-2.81566	0.470988
C3H1orf146	-2.13912	0.00491888
FAM154A	-1.61417	0.00898256
HSPA5	-1.05998	0.0757686
TC424889	-1.09825	0.0134633
BC108185	-1.14501	0.0576742
TC431131	-0.824214	0.0680149
PSMD2	-1.14729	0.0127171
EBP	-2.29967	0.0119435
TC478773	-2.37393	0.0536808
POU6F2	-0.941962	0.00211075
JPH1	-1.26855	0.0500869
C8H9orf21	-2.97918	0.00857284
ZMYND8	-2.83944	0.509027
RHOBTB1	-2.21107	0.0188224
LECT1	-1.18146	0.0588623
ENSBTAT00000063704	-0.95604	0.0100397
CCDC137	-0.888395	0.038055
FAM96A	-1.92466	0.00289217
SLC5A12	-0.95475	0.00181814
GTF2IRD1	-1.47826	0.0170748
TLE3	-0.807637	0.0167072
HSP90AA1	-1.9808	0.0552737
EFHA1	-1.6848	0.122802
TC428901	-1.12009	0.047157
NUP205	-2.5447	0.00305405
TC417585	-3.00814	0.0300664
HMGCS2	-1.56455	0.0334986
TC419477	-2.68352	0.0305017
TC430567	-1.54618	0.0852238
TC422137	-1.73383	0.0500093
CO884939	-1.69654	0.0377272
EBF2	-1.63971	0.014364
ZP4	-1.39479	0.00602481
OR1Q1	-1.07551	0.185812
TC482003	-1.23121	0.000854157
USO1	-1.21335	0.159565
PCDH19	-1.17272	0.0128843
NTNG1	-1.2424	0.0193326
C1H3orf43	-1.91118	0.051285
TC435450	-1.44627	0.038845
DT830416	-2.6184	0.0516098
TAF9	-2.84705	0.00362674
CPA1	-0.841596	0.0750683
TCP1	-0.914723	0.0164095
TC419049	-2.18304	0.00976282
TC425509	-0.95614	0.024297
PLXDC1	-1.88308	0.00137742
C18H16orf61	-1.63462	0.0327654
XR_083180	-1.99334	0.00148658
TC414947	-3.26864	0.0280074
NARS	-1.0368	0.00504474
LOC100336727	-1.14649	0.139488
CO892532	-1.19194	0.0626084
CO892162	-1.55896	0.000232468
TC400063	-1.87681	0.00240988
TC412798	-1.0688	0.0121401
HKDC1	-2.4775	0.00959306
GC	-1.24676	0.0635254
MCL1	-1.02019	0.216454
HFM1	-3.13395	0.03024
FLT1	-1.62593	0.0189171
IKZF3	-0.817185	0.0191906
ZNF148	-2.10284	0.000331887
SPATA6	-1.3308	0.0780641
TC443198	-3.17762	0.0186596
TC443754	-0.984012	0.00713003
XRCC6BP1	-1.46649	0.0147274
BE666623	-1.89446	0.0428904
FBXO16	-0.910303	0.0145858
EH197732	-2.30748	0.0217586
RPL27A	-1.09498	0.0237337
ZC3H18	-1.05696	0.0227624
LOC512580	-0.876137	0.12511
SLC1A3	-1.38183	0.000286196
TC448047	-0.87069	0.00725861
BRMS1L	-1.07528	0.0108122
GCK	-1.35543	0.0332377
CK974745	-1.60361	0.078715
TC451952	-2.3128	0.00216371
SNX5	-0.820124	0.00806318
CCNG1	-2.82257	0.00480882
LMO2	-1.8629	0.0239289
TC440296	-1.36858	0.122991
CHGB	-1.93055	0.0452062
IFI16	-0.902766	0.0961529
METTL15	-1.95439	0.00769312
ARIH2	-1.6558	0.0405455
AVP	-1.11388	0.192462
GAR1	-2.27921	0.00232321
PABPC5	-1.13962	0.0308636
HS3ST1	-2.39927	0.000189295
TC433294	-0.983645	0.0146012
SLC7A14	-0.934816	0.116949
PLEKHG1	-2.35163	0.0306916
PDLIM1	-0.965147	0.0788704
HTR3B	-0.830739	0.0196477
TC413655	-2.26693	0.00226753
TC401602	-2.63076	0.0109232
EE944209	-1.60774	0.0260377
PCDH17	-2.32541	0.00520453
TC435488	-2.21119	0.0217493
EXOC1	-1.23528	0.0281127
TC462165	-2.98682	0.0187102
TC425913	-1.16107	0.0500484
DOCK3	-1.88151	0.0392829
MDFIC	-0.97681	0.0355876
COL27A1	-0.870643	0.00276111
XM_001790136	-1.27801	0.0144614
TC427576	-1.19569	0.0411519
TRRAP	-2.04657	0.040365
PARP16	-0.866112	0.00192969
NKX2-1	-1.00683	0.102404
LHFPL2	-2.04709	0.0700832
NP13362588	-1.36037	0.0771186
NCK1	-1.79309	0.0378296
LOC524595	-0.822149	0.0765717
RASAL2	-0.912922	0.0313625
SLIRP	-1.46712	0.00174664
RRN3	-1.97478	0.0127278
RBM22	-1.60868	0.000236808
C16H1orf105	-0.979193	3.42891e-05
MEAF6	-1.35203	0.00225086
BEX5	-2.9681	0.0299483
CD14	-1.09532	0.0436204
USP25	-1.30484	0.16241
TC396393	-1.91716	0.0167019
YIPF3	-0.848052	0.0376996
APH1A	-1.8921	0.00706314
LOC493778	-1.24664	0.0386954
TC453840	-1.15773	0.0164127
MRPL53	-1.36827	0.0135174
TC414546	-1.0961	0.00960371
CATHL3	-0.808502	0.0975543
TC395857	-1.2269	0.086646
BSDC1	-2.12297	0.044092
SEC11C	-0.821082	0.0319302
ATP6V1C2	-0.879059	0.0114799
SEC14L3	-0.935557	0.0118788
RHOU	-1.64149	0.0115696
NELL2	-2.11508	0.00358885
LOC785323	-1.51201	0.0113904
SLURP1	-2.25985	0.414691
TC422305	-1.02333	0.0447931
GSPT1	-1.07188	0.00512661
KLF6	-1.33221	0.00686984
RDH14	-1.83134	0.000199985
TC449242	-2.03334	0.000956901
RCHY1	-2.07894	0.00562878
NDEL1	-0.825697	0.0705852
CXHXorf56	-1.59555	0.0111065
MPP5	-1.7678	0.0389272
SOCS5	-1.85211	0.0287292
RPL17	-0.821308	0.0100225
E2F5	-2.93847	0.0350086
CASR	-1.21585	0.00597798
AP3B1	-2.09303	0.022337
TC440668	-2.50969	0.425888
MRPS15	-0.921996	0.00476734
DEK	-2.51248	0.000762944
TC479178	-2.18433	0.120162
DLG5	-3.38925	0.0238579
OR6C75	-1.46324	0.00767382
LYN	-1.05692	0.0168936
TC412769	-1.24604	0.0205243
TC444228	-1.20415	0.0319261
MPP7	-2.53891	0.00431693
FE020470	-1.52267	0.0412318
PTS	-2.1641	0.00682812
HAT1	-1.54947	0.0257635
CEP85L	-1.57919	0.00607845
PIM1	-1.93032	0.0292499
LOC100295316	-0.97105	0.044566
TC424971	-1.7448	0.00232404
TC441582	-0.847348	0.0366346
TC427984	-1.38113	0.0118475
HNRNPK	-1.00729	0.00382536
TC428907	-1.45232	0.0264055
CBX3	-1.72807	0.0236262
TC416330	-1.54301	0.0285756
STIP1	-1.4315	0.00436497
TC423813	-2.58345	0.00747249
ENSBTAT00000017350	-1.54326	0.00953422
TC431835	-1.28975	0.137511
TC412484	-1.50476	0.00298901
C7H5orf32	-0.839403	0.152988
S73375	-1.39221	0.00075102
TNNI3K	-0.990309	0.159337
TNFAIP6	-1.77292	0.0691501
RHOV	-0.986633	0.175971
BCAT1	-2.02311	0.0316379
CPEB1	-0.971745	0.0100085
PIK3CG	-1.97312	0.0640808
TC475066	-0.86097	0.0350197
ATP2A2	-2.11037	0.224455
NDUFA5	-0.889052	0.0398697
CCDC117	-2.54039	0.000259701
INCENP	-0.973666	0.0336116
CNOT1	-2.79132	0.00393997
TC449756	-1.51226	0.0921279
TMEM183A	-2.62101	0.0464689
RLIM	-3.34762	0.0168977
FST	-1.10808	0.00149251
ADAMTS1	-0.994052	0.00933959
CACHD1	-2.12968	0.047329
RWDD4	-1.95242	0.0156648
TC393345	-1.74552	0.0713543
TC425576	-0.986416	0.00701324
SLC19A2	-3.62151	0.0249086
USP14	-1.63002	0.00686642
MSMO1	-1.63763	0.0231827
TC428072	-1.14527	0.00696922
PARD3B	-1.2639	0.00779761
MVK	-1.11466	0.00278802
TC441927	-2.71389	0.00805001
LMBRD2	-1.1277	0.00584649
KLHDC10	-1.67338	0.0323998
ENSBTAT00000046397	-1.85935	0.000457764
GRIP1	-1.37089	0.0150892
SOS2	-1.06234	0.182456
ELOVL7	-1.89286	0.0956776
KLHL34	-0.96326	0.0636021
PPP1R15B	-3.13464	0.128219
DYNC1LI2	-1.59725	0.00498996
ENSBTAT00000061449	-0.899272	0.020064
EH140593	-2.54693	0.0119652
OSBPL10	-1.1164	0.141494
SNW1	-1.52224	0.0117138
SHROOM3	-1.86785	7.67105e-05
WEE2	-1.91599	0.0222834
RDH10	-2.78622	0.000190428
TC443711	-1.66248	0.000536547
DV910827	-1.52719	0.0170712
COX8A	-0.989481	0.0127184
EE233540	-2.21202	0.0383712
DDX5	-1.55861	0.00645193
TC449965	-0.890197	0.0196124
ATP5G3	-2.14111	0.0338045
ALS2CR11	-1.86355	0.00434958
TC477937	-1.83913	0.00233434
ARFRP1	-3.37041	0.0592309
NAIF1	-0.999951	0.0119027
RBM39	-4.19995	0.00706063
TC465889	-1.33794	0.00649102
RGS17	-2.92756	0.00305044
DN511918	-0.978836	0.0346808
UTRN	-1.96644	0.0214849
SLC22A5	-2.20336	0.0260859
LRRC3	-1.79341	0.0125277
COL7A1	-1.37508	0.0220526
TC425659	-1.53146	0.00220595
CDK16	-1.00253	0.0129704
TC477469	-3.48756	0.39192
TC420891	-0.994103	0.0156938
GLO1	-3.18969	0.00875186
SEC22A	-1.8058	0.0182299
GNAS	-1.04431	0.00732267
DUT	-1.27812	0.0192263
AIMP1	-1.4508	0.00779243
ZNF292	-2.80271	0.037015
LOC522540	-2.42788	0.0305336
SLC2A3	-1.40317	0.03668
RPL23	-0.818053	0.0201627
BC134702	-1.10206	0.00980543
XM_589507	-1.03758	0.0426714
ZAR1	-1.84374	0.0112446
GABRG3	-0.877171	0.035573
TC468452	-1.91631	0.0135326
UGDH	-2.00398	0.00485503
TC448462	-1.01157	0.0989347
TC455431	-1.11901	0.0888887
TC433014	-0.827647	0.00217751
RPL15	-1.01522	0.0044263
XRN2	-2.73434	0.0248911
RTP4	-1.28762	0.0049382
RG9MTD1	-2.44113	0.0452665
C15H11orf46	-1.60098	0.0353756
COX5A	-2.61371	0.0493477
H2AFZ	-2.6327	0.000315069
NFIA	-0.938373	0.00781688
RPL26L1	-1.3445	0.031717
DMRTA2	-0.994121	0.00618313
IRF2BP2	-1.57543	0.062145
TC440832	-0.909549	0.00241684
CDC27	-1.70449	0.00465937
RPS13	-0.959425	0.010014
DPH2	-1.00472	0.078594
PLEKHG7	-1.07747	0.000962913
ZNF295	-1.8555	0.00164369
TC473707	-0.817253	0.0170253
TC399172	-2.17883	0.106055
PFN2	-1.64544	0.0079569
ENSBTAT00000036255	-0.801003	0.020736
C25H7orf26	-1.23994	0.0747211
RPL5	-2.20359	0.000228766
KLHL24	-1.2883	0.00364829
NIPBL	-1.57319	0.00668354
DN742205	-1.00908	0.128047
IK	-1.0246	0.112691
ODZ1	-3.23706	0.0250674
TC406601	-3.36051	0.0274877
UCP3	-1.84148	0.0195839
PINX1	-1.90219	0.0382319
LDHB	-1.23999	0.00266393
PRDM5	-2.11254	0.0321977
DUSP1	-1.39117	0.0353603
ZNF197	-1.38118	0.138486
TC469641	-0.901165	0.00323831
KIAA1024	-2.25166	0.0292879
PPARGC1A	-0.887371	0.034649
C8H9orf3	-2.20154	0.377964
INHBA	-0.80077	0.000856375
NET1	-1.58186	0.0191034
TPK1	-1.32818	0.00351803
LOC100335684	-1.21614	0.0391459
TC451052	-2.4779	0.00432034
DCDC1	-1.37705	0.0317609
ZNF692	-2.16943	0.0367971
TC457357	-3.61826	0.0233208
HSBP1	-1.36795	0.160975
TUBB2A	-1.35853	0.00719257
TNN	-2.56196	0.0100965
TC401838	-1.7668	0.0105067
IHH	-1.43659	0.068308
NP9567696	-1.88722	0.00261426
AAGAB	-1.07559	0.00737364
TES	-1.62412	0.00591503
CLEC6A	-0.812015	0.172819
S1PR3	-0.966263	0.0206872
TC420439	-1.31284	0.00184429
TC422730	-1.86132	0.102841
NSFL1C	-0.921662	0.0212341
ERO1L	-1.85023	0.0175412
XBP1	-1.18541	0.0188216
TMEM55B	-1.00142	0.00265467
TC392901	-1.35138	0.134697
XR_084644	-1.43223	0.00441638
TC474698	-1.64526	0.04165
TC424143	-1.39853	0.00326187
ENSBTAT00000020709	-2.77816	0.0145046
TC421987	-0.955666	0.0193422
TC422247	-1.76691	0.01208
LHX9	-1.65202	0.0158747
MALT1	-1.88913	0.0122998
EE338806	-2.04489	0.0334221
UQCRH	-1.87515	0.0070002
MRPS14	-1.1408	0.00642958
A_73_109541	-1.24994	0.176332
TC420148	-1.39252	5.41173e-05
F3	-2.51187	0.0482795
DN283662	-1.98888	0.0735407
ERAP2	-2.25867	0.00199057
CA1	-1.34658	0.0896591
ENSBTAT00000004769	-0.996764	0.0576215
IL6R	-1.9283	0.0286323
EIF4A2	-1.48153	0.00303271
ZNF12	-1.20328	0.00588698
UHRF1	-1.51005	0.0746783
FIG4	-1.62945	0.00748288
A_73_109715	-2.94816	0.0913184
COPB1	-1.52227	0.106511
INPP1	-1.36311	0.0271388
XM_606061	-0.962442	0.326843
TC439048	-2.74508	0.0869671
NHEJ1	-1.08695	0.00151128
TC426356	-1.6778	0.00285565
TC445659	-1.28495	0.123455
TC419104	-1.10513	0.0507117
FAM126B	-1.11804	0.00199773
CCNC	-1.43994	0.016944
LZTS2	-1.22864	0.00835486
FAM63B	-2.26785	0.0563423
A_73_109944	-1.07965	0.0593098
TC428664	-1.3019	0.000648767
TC413171	-1.96089	0.0136686
TC426310	-1.05581	0.129261
GK	-1.51098	0.0822934
CNIH4	-1.80166	0.0317492
TC417859	-1.14644	0.00215659
SLCO3A1	-1.18961	0.00907729
TC480670	-0.857332	0.048411
GNG10	-1.95951	0.00794855
TC442793	-2.47011	0.00506497
TC402525	-1.28599	0.00489947
TC450692	-1.24643	0.0693863
TC458993	-1.70667	0.00791088
SLC6A5	-0.96024	0.0136913
SLC25A33	-1.53779	0.0516619
CBX6	-1.38237	0.0662355
TC422760	-1.05902	0.0685807
PEX11B	-1.04986	0.0200836
PMP2	-2.39745	0.0137301
TC411838	-1.83519	0.0549337
TC480121	-1.73517	0.0198924
TC480587	-1.78021	0.00234125
TC430158	-1.19599	0.0416494
A_73_110588	-1.45585	0.00565682
ENSBTAT00000043692	-0.861516	0.0191808
INTS6	-2.38441	0.0130617
GPR19	-1.40659	0.0561805
TARS2	-1.35497	0.0187772
LOC539973	-1.09958	0.0115802
DDO	-2.19302	0.00464005
TC421896	-1.55345	0.107621
PAK7	-1.37259	0.024481
TC414886	-2.19035	0.193753
SNURF	-1.30032	0.0114097
TC412870	-1.11805	0.0878904
TC409738	-1.29588	0.00258641
H3F3A	-1.73885	0.00101908
TC423616	-2.6864	0.0590749
OR2M3	-1.16963	0.0245895
ENSBTAT00000029006	-1.16253	0.0665504
VSNL1	-1.79329	0.0210146
CO889437	-1.01058	0.0279329
PURA	-1.21981	0.0254289
TC452340	-0.937759	0.00510341
PLEKHH3	-0.929621	0.0103699
SEMA4F	-3.28173	0.392732
TC411454	-1.76216	0.0275885
INTS7	-1.67258	0.0021704
UPF2	-1.14712	0.0214951
XR_084639	-2.00366	0.0258936
TC421639	-2.35915	0.0233634
NDUFB1	-2.01576	0.0152982
TC440313	-1.4424	0.0162138
COMMD6	-1.3212	0.220094
USP10	-0.808165	0.0158863
CD83	-2.34537	0.0622343
C5H12orf4	-1.13748	0.0111289
FAM114A2	-1.30278	0.0825006
TC414758	-1.97327	0.00809093
TSPYL1	-2.3883	0.0127416
TC462997	-1.87054	0.0035004
KBTBD7	-0.917139	0.0928103
TC442626	-1.4348	0.112753
RAB5C	-1.40761	0.141498
CNIH	-1.43463	0.0242828
TOMM20	-1.74395	0.00405233
TRIM2	-0.985797	0.110696
GABRA2	-1.76692	0.0472899
AKIP1	-2.1921	0.0616558
MLL3	-0.892512	0.0702982
CK971606	-2.31159	0.0252302
COPS4	-1.38121	0.00892904
TDRD6	-1.1592	0.0806854
TC409311	-1.82127	0.0180814
TC446649	-1.81043	0.0409896
C25H16orf88	-1.35121	0.0421223
ZSCAN21	-1.02763	0.027765
TC452172	-0.823085	0.0301659
SERF1A	-1.2148	0.00380859
GPR77	-1.96122	0.00402913
RPS25	-0.906745	0.00343597
UBE2D4	-1.17939	0.15336
GRM8	-2.76559	0.0142015
CCT2	-2.85745	0.00411811
CDKN2AIPNL	-2.97271	0.0408068
TC419199	-3.00623	0.00158737
CAMLG	-0.904181	0.114221
RARRES1	-1.66551	0.00553545
TC431954	-1.38159	0.00848281
STBD1	-1.47636	0.118522
PTGES3	-2.0445	0.0466201
RABGGTB	-1.77213	0.0322036
C25H16orf59	-1.32026	0.0372041
CCL26	-1.34524	0.0138798
NDUFA4	-1.65405	0.000893868
GTF3C2	-1.01993	0.00635276
MYL6	-1.06402	0.00763156
SNTB2	-1.91987	0.000422891
ENSBTAT00000002027	-1.79088	0.0259252
SCYL3	-2.97736	0.00480513
TC414904	-1.12266	0.00643976
TC427606	-2.43522	0.031751
ATP6V0D2	-0.955038	0.113025
GALNTL1	-1.63518	0.00121455
RRAGA	-1.67102	0.0196312
CN439313	-2.68772	0.0505923
ENSBTAT00000053537	-1.31065	0.00250911
CHMP4B	-1.66234	0.00398907
EEF2	-0.908578	0.0169053
CNKSR3	-2.50067	0.0355226
NPM1	-0.952327	0.000543746
DN283956	-1.696	0.0247224
CAP2	-1.18887	0.0239341
NOP10	-1.01695	0.0186222
SAR1B	-1.26758	0.00255574
TOX	-2.20011	0.0100274
TC478071	-1.5916	0.00185706
NP9568451	-1.11984	0.0243681
MAPK1	-1.22725	0.0221352
TC433318	-2.18248	0.0148978
OSBPL1A	-1.03091	0.101061
ZBTB38	-2.43302	0.00818887
NCOA7	-1.36824	0.00749769
TC439779	-0.937259	0.180696
PRP3	-1.13338	0.00136976
A_73_112717	-1.17886	0.109475
CSNK1D	-1.01915	0.0383685
CCKAR	-1.16832	0.0176228
DT814707	-2.25085	0.00384434
TNFAIP8L1	-1.13262	0.00539763
CAP1	-1.54183	0.000237009
RBMS1	-1.96667	0.00566799
CAMTA1	-2.09988	0.00422968
TC430159	-1.0094	0.0180572
CNOT7	-2.12055	0.00626595
TC414870	-2.5421	0.00128349
ATP5E	-1.44105	0.00113721
FOXN3	-2.93697	0.0340556
CACYBP	-1.18894	0.00832943
TKDP2	-1.29903	0.0683276
TSPAN13	-1.08678	0.0399639
XM_618582	-2.17457	0.0457734
TC463871	-0.869923	0.000150391
ZNF280B	-0.907346	0.000214505
PDYN	-1.55129	0.113062
TC415446	-0.808061	0.049459
TC418968	-0.83583	0.0743674
SOBP	-1.45457	0.0030927
THNSL2	-1.11807	0.0149176
MTCH1	-1.3778	0.0202157
DCK	-1.02835	0.00391826
TC432173	-1.35098	0.00484472
BF706648	-1.32339	0.18712
PGD	-1.52145	0.00800614
ENSBTAT00000056240	-1.32842	0.0921645
TC404156	-1.43371	0.152821
VLDLR	-2.00054	0.00411275
TRIM5	-1.49006	0.0208223
XR_083223	-1.70127	0.0696801
NACA	-1.58754	0.0274088
CTSL1	-2.20847	0.00045381
LYPLA1	-1.4885	0.0476437
TMCO1	-1.10826	0.0532495
ZNF583	-1.177	0.149139
GMDS	-1.7903	0.00939734
TC425216	-1.18213	0.0271254
BPI	-1.89934	0.00944859
TC429709	-2.85455	0.000511961
TC396232	-1.27277	0.0643029
SNX3	-1.06805	0.0884204
RAD54B	-1.39025	0.0461189
SFSWAP	-1.04341	0.0336523
DET1	-1.0301	0.00581444
TC421716	-1.0305	0.000544397
BTBD10	-2.78085	0.00147747
CN437305	-2.17802	0.00175955
MAT2A	-1.11588	0.00379225
TC420425	-1.96544	0.110474
TC438813	-0.806061	0.0531473
CNOT6L	-1.28829	0.0638555
TC432913	-1.89399	0.0305631
MAP3K13	-0.987465	0.0716331
C10H15orf23	-0.956295	0.0407701
NDUFA1	-1.11464	0.012509
ARHGAP28	-1.25163	0.0301756
CO879135	-1.91879	0.00166599
TC476890	-1.5129	0.0518778
LARP7	-1.52134	0.000622971
KCTD6	-1.88357	0.000129667
CO879319	-3.55151	0.0289072
TC454404	-1.29859	0.0488837
RPS2	-0.812015	0.0113447
SLC25A16	-2.40949	0.0276221
TC435405	-1.12639	0.0049803
LOC524817	-0.847657	0.0388796
USP11	-1.14347	0.000573601
TC453332	-1.71327	0.00323213
CNTN6	-1.10461	0.0580873
PHACTR3	-1.04389	0.00617484
TC392300	-1.51349	0.0688444
BE723353	-2.22301	0.0338554
MED26	-1.68551	0.007312
PDK3	-1.35175	0.00844763
KDELC1	-2.65355	0.00639028
TC447240	-1.15688	0.0508232
NEXN	-2.23976	0.00666933
TC436602	-1.73273	0.119695
TC444804	-2.40534	0.00704096
KRT39	-0.991675	0.0168014
TC405220	-2.19069	0.00374175
CHCHD2	-3.01324	0.000865197
AGRN	-0.891785	0.0214542
FABP4	-1.62721	2.52268e-05
BF652500	-2.72335	0.0379604
MYCL1	-2.62405	0.155419
TAOK3	-1.23883	0.0401035
RPL39	-1.81792	0.00585472
XR_083786	-1.613	0.034579
ATP6V1D	-1.36574	0.000133369
RBM47	-2.22851	0.00399584
TC435678	-2.56662	0.00771812
SPIC	-2.76448	0.0449338
A_73_114575	-3.36666	0.00736852
FRY	-3.39909	0.0177283
USPL1	-1.3621	0.108837
TC481611	-0.843943	0.000220422
CHMP3	-0.86398	0.0220847
SLC25A27	-0.997378	0.12612
DCAF11	-1.75455	0.484166
KPNA2	-1.35076	0.00375386
OR2T6	-1.85344	0.0167743
VPS54	-1.29264	0.0432009
ENSBTAT00000047197	-1.08331	0.00565561
HAUS8	-1.54272	0.0162457
ACPT	-0.830829	0.135147
ENSBTAT00000024550	-2.07067	0.0150009
EIF4G2	-1.9897	0.00307491
TC433289	-1.62395	0.00651092
UGCG	-1.64757	0.0647185
SSU72	-1.28262	0.0288307
TC418188	-1.20624	0.00648457
PGAM1	-1.27024	0.030843
LOC100138449	-1.11961	0.0483227
A_73_115184	-1.05811	0.00248488
TC432094	-2.66985	0.0176627
HSPA8	-1.05789	0.0295177
MTTP	-0.983623	0.0490045
KANSL2	-6.68357	0.363927
MYBPHL	-1.01305	0.00488292
CHST1	-0.850615	0.00491214
PTP4A1	-1.90927	0.00249029
KLHL28	-1.65817	0.0022437
ZBTB20	-2.09217	0.000873808
UBR1	-1.63701	0.000569463
ACAP3	-1.07162	0.0378636
TC392143	-0.825576	0.0803456
TC413932	-1.40899	0.00531551
TC421568	-0.974763	0.0787799
TC420021	-2.17547	0.0308965
DDX28	-0.904875	0.0225651
DNMT3L	-0.834144	0.0124271
TNFSF15	-1.10059	0.141427
OLFML2B	-1.80813	0.0115753
ATP6AP2	-1.78988	0.0404724
TC405415	-1.12156	0.00779478
CO886118	-1.75916	0.00764172
TC448340	-3.18903	0.0262921
NRG1	-2.64006	0.01759
SON	-1.32039	0.076605
CKS2	-2.09182	0.00321501
EDN3	-1.36163	0.00699105
NR2E3	-2.21725	0.0185148
FUT1	-0.918033	0.00583248
A_73_115709	-1.18018	0.0556412
TC428392	-0.967627	0.000255775
TC470055	-0.848079	0.0235967
NUCKS1	-2.0072	0.0209748
TC482507	-1.7966	0.0251755
ZPLD1	-0.997171	0.00237922
CKAP4	-1.06074	2.13882e-05
ZNF521	-2.44582	0.0373677
TC412453	-2.52294	0.0823715
TC404587	-0.817353	0.0514187
TOR1AIP2	-0.957523	0.106171
CLEC12B	-2.98414	0.0115897
DT811585	-1.72985	0.008753
TC395437	-2.23263	0.00405695
CBLL1	-2.30056	0.0522778
MRPL10	-1.2682	0.0257897
SPTBN1	-0.840967	0.0135787
GSTA4	-1.25844	0.0690148
SHMT1	-0.845206	0.00882267
HCFC2	-1.0025	0.0179037
AY656813	-1.28306	0.0524126
EH200457	-2.17343	0.0821405
BEND7	-1.7425	0.00463846
C19H17orf90	-1.59348	0.0285154
NXN	-0.849358	0.0338542
PHF5A	-0.912973	0.0790599
A_73_116132	-0.841869	0.218632
EFNA5	-1.41346	0.0269837
DIAPH1	-0.943128	0.0225088
XR_084609	-2.53933	0.0223046
PLCB3	-1.32372	0.0137922
CUX2	-1.37416	0.0251601
TC442293	-1.35898	0.0517398
FAM98A	-1.45351	0.00140753
TC418968	-1.04644	0.0444075
TC421923	-0.985914	0.0485792
CCDC141	-1.67288	0.0135934
ATXN2	-1.03221	0.126516
TC438209	-1.58037	0.0112354
TMPRSS11A	-1.08937	0.0204004
C16H1orf187	-1.12694	0.012897
TPD52	-1.50975	0.0871345
TC402343	-2.95859	0.032517
TC433651	-2.81745	0.00389707
SF3A3	-2.18577	0.000956226
PAG18	-0.915096	0.0899411
OR5AR1	-2.29908	0.000361566
VMA21	-2.42482	0.0247915
GFM2	-1.66008	0.00782629
MGC139164	-2.56532	0.0181897
ENSBTAT00000055077	-0.909258	0.0078299
TC453073	-3.21365	0.0409317
SLC31A2	-1.32276	0.193383
TC478559	-2.14287	0.0689692
ENSBTAT00000057593	-2.17209	0.0267442
EPPK1	-1.65121	0.0073066
RBP1	-1.02884	0.0234998
LSAMP	-1.36174	0.00160853
ENSBTAT00000037720	-0.86456	0.0455609
TC473341	-1.40758	0.0614171
TC414255	-1.53265	0.00659211
TC398505	-2.06254	0.00990494
VCL	-1.00091	0.112024
LYPD3	-1.42617	0.00316752
DKK3	-3.02652	0.00357675
ZIC2	-1.10366	0.0260097
TC399260	-1.75639	0.0171921
WTAP	-0.826699	0.00705901
MSRB2	-1.38224	0.124186
ARL6IP1	-1.73038	0.0016901
MFSD1	-3.51868	0.0110759
CO877562	-1.0358	0.0021078
ITIH5	-0.937488	0.00154234
TC402869	-2.11004	0.017721
ANKIB1	-1.31982	0.0015248
TC413002	-2.11656	0.0430245
TC434514	-0.947068	0.00874823
TUBA1B	-2.28772	0.00116295
TC416615	-2.68952	0.0421293
TBP	-0.950866	0.0452808
UBE2D3	-2.2593	0.105507
PSMA6	-0.827338	0.00637001
DV934536	-1.63593	0.00204879
HIGD1B	-1.19716	0.000435639
LOC100138905	-0.855569	0.000976089
USP13	-1.16855	0.0130579
KRTAP1-1	-1.31629	0.103543
TC411104	-1.71145	0.00503721
TC403104	-2.33124	0.00926313
KXD1	-3.54144	0.0191999
ENSBTAT00000021100	-1.77813	0.0691104
TC452693	-1.46761	0.00146816
PSMB5	-1.13047	0.00184174
A_73_117628	-2.40243	0.0112079
TRH	-2.28685	0.0111112
CR455524	-2.5039	0.00191319
ZNF35	-1.06375	0.0572062
SNX25	-1.74137	0.0266044
ENSBTAT00000060965	-0.916903	0.0550733
ATP2C1	-2.78687	0.0400884
DV909775	-1.68789	0.010732
ENOPH1	-2.27624	0.00858541
RNPS1	-1.07225	0.00413136
EIF2D	-1.77213	0.0370298
ZAR1L	-1.04807	0.145841
EXOSC1	-0.819788	0.00804732
POLD3	-0.947522	0.0649174
TC421904	-2.18837	0.0180851
SNRNP27	-2.64902	0.0263891
KCNMA1	-0.849522	0.0430843
TC476927	-2.29074	0.00337391
PRKAR2A	-0.805718	0.0054761
SCAMP2	-1.27071	0.00342621
TLR6	-1.18485	0.0156945
EH139032	-3.01205	0.0341093
TC429365	-1.53951	0.00569262
KATNAL1	-1.04594	0.00962762
ZNHIT6	-2.16752	0.0727882
TC473712	-0.913116	0.127056
TC434837	-1.02598	0.0783267
ENSBTAT00000054510	-1.36077	0.00540258
SLC23A3	-0.911002	0.052365
DN535389	-1.60924	0.000267982
SOX30	-2.23459	0.0280765
LEMD3	-1.17689	0.000971516
PECR	-1.60819	0.0167665
GOLGB1	-0.861238	0.0657556
RBPJ	-1.19484	0.0499103
HSPE1	-1.15365	0.00670514
ENSBTAT00000061158	-1.62284	0.00133563
ISCA1	-2.3499	0.00447674
KIAA1279	-3.08633	0.0389248
TC435487	-2.674	0.0144661
SLC24A1	-0.814546	0.219311
TC401255	-1.32573	0.00618962
GMEB1	-1.22425	0.313615
TC443405	-1.47038	0.00344134
ZNF606	-1.66177	0.000870705
TC423037	-1.30304	0.00045575
TC444439	-1.76124	0.00120462
TC453992	-1.54905	0.0815499
OR9G1	-0.979519	0.0294372
ELAC1	-2.70374	0.000890826
RAD51	-1.57669	0.0081208
RPL15	-0.944558	0.0167761
CRYBA1	-3.3809	0.248406
TC458460	-0.978824	0.0217161
TC422290	-0.807375	0.0072209
XR_083718	-1.89246	0.0174861
TC428490	-1.39529	0.106974
TC482598	-0.925374	0.0110565
TC445648	-0.92389	0.0377956
SLC25A5	-1.26738	0.0761594
FRYL	-0.9421	0.00196818
C14H8orf33	-1.43571	0.0215619
PABPC4	-1.51721	0.00479545
C24H18orf8	-1.33788	0.085113
XR_083858	-1.04092	0.00461683
CD163L1	-1.90291	0.00277416
AM035145	-1.17709	1.77729e-05
DLX5	-0.892514	0.00346937
RMI2	-1.28956	0.0004156
LDHA	-2.7694	0.00552426
BLVRA	-1.97319	0.00148033
VAPB	-1.01582	0.0223702
ALDH8A1	-0.850561	0.0222992
ARL6IP6	-2.50084	0.0071209
CIDEC	-1.12418	0.0196163
FYN	-1.69038	0.0155585
METTL12	-1.03819	0.000727502
MAMLD1	-1.1105	0.00124972
RPAIN	-3.17869	0.030765
TC452184	-1.69478	0.177285
XR_083336	-2.63668	0.0032934
TC437536	-1.90805	0.0731491
AP3S1	-0.831768	0.0131677
TC426521	-1.44343	0.00341364
XR_084605	-0.850849	0.0207297
CAV1	-1.36135	0.0445119
MC4R	-2.16464	0.00412817
TC466795	-3.23559	0.0493163
TFB2M	-0.978196	0.0885681
EH200646	-2.66933	0.0334835
PACSIN2	-1.06975	0.132683
TC451978	-1.09382	0.134671
ANGPT1	-1.72586	0.00589132
ENOSF1	-0.95024	0.00113058
PCBP2	-1.01916	0.0638996
NLGN3	-1.6161	0.00282844
ENSBTAT00000026142	-1.35864	0.107184
GFPT2	-2.01998	0.00938009
POMGNT1	-1.03718	0.00227159
TC455458	-2.89171	0.00452244
TC404809	-2.42936	0.0485858
TC432201	-1.14995	0.00155937
KARS	-0.854718	0.0299805
CST3	-1.83829	0.0268561
KCNK2	-1.29568	0.00613458
FAM108C1	-1.4712	0.0305932
DIXDC1	-3.26593	0.0179842
CYP2C87	-2.70662	0.0233658
CFTR	-1.07164	0.0918769
ENSBTAT00000054284	-2.34237	0.0287557
ADAMTS18	-1.09255	0.00199798
TC430892	-1.42143	0.00751193
CENPO	-1.03091	0.0250339
CB450346	-0.873045	0.05589
OPTN	-0.968725	0.0400551
ALDH16A1	-2.16824	0.0328593
USP53	-2.21892	0.00599974
ADAM12	-1.76268	0.0318817
PTP4A2	-1.16534	0.115164
OR52K1	-1.10822	0.0868282
TC427728	-1.3057	0.00917414
TC410115	-1.37753	0.071044
GMPS	-1.23821	0.0379897
EV734323	-2.03395	0.0308778
TC416640	-4.15715	0.00046672
EH177212	-1.3588	0.0828402
OR51D1	-1.47685	0.0114751
SLITRK4	-2.29463	0.00273202
LARP1	-2.10236	0.0290678
TC467229	-1.56622	0.00255327
RASA2	-1.56781	0.0132877
TC400780	-2.45464	0.0071319
RBFOX1	-1.17074	0.00753182
TC475362	-1.31867	0.0131712
TC397030	-3.09632	0.00714258
TC460424	-0.822177	0.00607824
SLC16A10	-2.48217	0.00800573
PRELID1	-1.6332	0.00744209
DZIP1	-2.05124	0.440169
CCDC53	-1.24905	0.0356114
GLRB	-2.0239	0.00167051
LRRC4C	-0.970383	0.0351125
ZNF354A	-1.45727	0.0677301
USP9X	-1.14568	0.0315687
ATP5A1	-1.01788	0.110367
TC427870	-1.04507	0.0553789
MGC148714	-0.970013	0.0704901
PCYT1A	-1.11343	0.10378
RPL21	-0.876609	0.002518
HNRNPM	-1.10872	0.0227913
FGD4	-1.87739	0.00619482
TXNRD1	-0.994622	0.0370442
NGRN	-2.40124	0.0212728
SUMO1	-1.46574	0.00521981
TC423994	-1.18625	0.0440896
CTNNA3	-1.32154	0.0373629
PITHD1	-1.83301	0.000246487
ENSBTAT00000063290	-2.02272	0.034239
SNHG3	-1.46485	0.0137653
CLNS1A	-2.17386	0.00144888
TC427454	-2.46436	0.00540662
ABHD16A	-1.26676	0.0146062
BE665023	-2.43665	0.000418213
PRRG4	-2.25358	0.0597069
TC400099	-2.43653	0.0473443
HSPD1	-2.00196	0.0121071
SLC36A3	-0.941158	0.0168745
SAMD12	-1.52923	0.0147158
LAMTOR1	-1.00097	0.00616678
CRCP	-1.01282	0.0115608
TMOD2	-1.89416	0.0120047
SCAMP4	-0.892812	0.0037839
COX7A2	-1.74048	0.00915955
DRD1	-2.94653	0.00530485
RLBP1	-1.04939	0.023892
VTI1B	-1.03031	0.0117073
PSMD11	-0.852142	0.036175
KIF3A	-3.5624	0.0243437
TC445237	-1.17793	0.0222736
CHP	-1.89632	0.00590777
RAB9B	-1.85952	0.0507787
DDX39A	-0.88934	0.00660984
ZFP36L2	-1.97754	0.0223127
TC422685	-1.14027	0.0104032
XM_001790640	-2.85354	0.0396844
MRPS18B	-2.0588	0.030592
FBXO28	-0.897943	0.066427
C23H6orf228	-4.06581	0.00026872
C13H20orf106	-1.95927	0.127747
TXNIP	-0.888422	0.0403
TFB1M	-1.43551	0.019298
TMEM59	-1.48215	0.00458158
PHF6	-2.42367	0.0486148
LOC100196900	-0.871102	0.0284511
CD163L1	-0.808077	0.00148924
MT1E	-2.20733	0.011807
STX18	-1.06888	0.105516
RPL23A	-0.851512	0.0341276
KLF15	-1.40412	0.0170812
[truncated: 2,051 more rows]

## Sheet: Upregulated
GeneName	Gene Description	Fold Change	p-Value
ITLN2	intelectin 2	2.75874	0.00018342
RND1	Rho family GTPase 1	0.996843	0.000231457
XKR8	XK, Kell blood group complex subunit-related family, member 8	1.02211	0.000339708
C3H1orf109	hypothetical LOC508021	1.44491	0.000403741
LOC407171	Fc gamma 2 receptor	1.14231	0.000603974
ABCC10	ATP-binding cassette, sub-family C (CFTR/MRP), member 10	1.71024	0.000687544
JDP2	Jun dimerization protein 2	1.05142	0.000835905
STAC3	SH3 and cysteine rich domain 3	1.98512	0.00108039
SLC43A2	solute carrier family 43, member 2	1.11208	0.00113227
ETS1	v-ets erythroblastosis virus E26 oncogene homolog 1 (avian)	1.61633	0.00134274
MYADM	myeloid-associated differentiation marker	1.1798	0.00140753
CDR1	cerebellar degeneration-related protein 1-like	1.29107	0.00155785
USP50	ubiquitin specific peptidase 50	1.60432	0.00185877
B3GNT4	UDP-GlcNAc:betaGal beta-1,3-N-acetylglucosaminyltransferase 4	1.15399	0.00219969
TMEM26	transmembrane protein 26	1.36162	0.00219974
INSIG1	insulin induced gene 1	1.01946	0.00239714
XM_001252793	hypothetical LOC784513	2.06549	0.00250933
FOLR2	folate receptor 2 (fetal)	1.17986	0.0025597
SENP3	SUMO1/sentrin/SMT3 specific peptidase 3	1.2683	0.00265214
TRIM49	tripartite motif-containing 64	1.37874	0.00268962
TRH	thyrotropin-releasing hormone	1.78912	0.0028398
FDX1L	ferredoxin 1-like	1.24202	0.00307438
ATXN7L3	ataxin 7-like 3	1.03212	0.00312638
LMF2	lipase maturation factor 2	1.54466	0.00320496
SPRR3	small proline-rich protein 3	1.44208	0.00342476
AKT1S1	AKT1 substrate 1 (proline-rich)	1.31347	0.00366336
CNGA2	cyclic nucleotide gated channel alpha 2	1.30059	0.00390892
FRAT1	frequently rearranged in advanced T-cell lymphomas	2.31788	0.00391973
XM_867449	F-box protein FBG4-like	1.05329	0.00398186
DDOST	dolichyl-diphosphooligosaccharide--protein glycosyltransferase	0.999672	0.00402409
RGMA	RGM domain family, member A	1.10482	0.00416591
TMEM171	transmembrane protein 171	1.50325	0.00423931
ANKRD40	ankyrin repeat domain 40	0.997178	0.00448988
RFK	riboflavin kinase	1.36326	0.00475438
PMEPA1	prostate transmembrane protein, androgen induced 1	1.0976	0.00492534
EV751663	secreted LY6/PLAUR domain containing 1	1.37753	0.00494567
XM_001252993	HRAS-like suppressor-like	1.02968	0.00522885
SNF8	SNF8, ESCRT-II complex subunit, homolog (S. cerevisiae)	1.39589	0.00542379
ART1	ADP-ribosyltransferase 1	1.19064	0.0057401
PCDH12	protocadherin 12	1.15215	0.00579549
CACNG1	calcium channel, voltage-dependent, gamma subunit 1	1.13094	0.00616671
WDR46	WD repeat domain 46	1.27816	0.00631339
MFRP	membrane frizzled-related protein	1.33148	0.00693194
TUBA1D	tubulin, alpha 3d	1.51227	0.00723138
VPS4A	vacuolar protein sorting 4 homolog A (S. cerevisiae)	1.35625	0.00733024
GCC1	GRIP and coiled-coil domain containing 1	1.5142	0.00739281
SLA2	Src-like-adaptor 2	2.00256	0.00749458
MRPS26	mitochondrial ribosomal protein S26	1.04279	0.00781629
GNAI2	guanine nucleotide binding protein (G protein), alpha inhibiting activity polypeptide 2	1.22719	0.00790081
TMUB1	transmembrane and ubiquitin-like domain containing 1	1.37117	0.00791149
FCGRT	Fc fragment of IgG, receptor, transporter, alpha	1.28635	0.0080418
TNIP2	TNFAIP3 interacting protein 2	1.57266	0.00943437
MFAP4	microfibrillar-associated protein 4	1.04034	0.00954238
FKBP10	FK506 binding protein 10, 65 kDa	1.08415	0.00999907
WDR24	WD repeat domain 24	1.48432	0.0103861
PRPH	peripherin	1.82586	0.0105073
TMEM63B	transmembrane protein 63B	1.13151	0.0114328
ZER1	zer-1 homolog (C. elegans)	1.31423	0.011525
C23H6orf106	hypothetical protein LOC617655	1.44851	0.0117602
TIE1	tyrosine kinase with immunoglobulin-like and EGF-like domains 1	1.30355	0.013059
CHN1	chimerin (chimaerin) 1	1.75748	0.0133597
KCNK5	potassium channel, subfamily K, member 5	1.22099	0.0134712
CAPN1	calpain 1, (mu/I) large subunit	1.35924	0.0136001
CLRN3	clarin 3	1.0642	0.013619
MDK	midkine-like	1.5545	0.0141794
NPPC	natriuretic peptide C	1.21792	0.0148621
SLC9A5	solute carrier family 9 (sodium/hydrogen exchanger), member 5	1.00623	0.0154792
INTS1	similar to DKFZP586J0619 protein	1.51766	0.0172758
PAX7	paired box 7	1.09571	0.0174444
NUAK2	NUAK family, SNF1-like kinase, 2	1.12576	0.018204
LTB4R	leukotriene B4 receptor	2.27172	0.0186256
ZNF282	zinc finger family member 783	1.33475	0.0194862
SH2D5	SH2 domain containing 5	1.15296	0.0196048
KRT9	similar to keratin	1.04804	0.0211927
C1QTNF5	C1q and tumor necrosis factor related protein 5	1.19031	0.0213866
XM_600317	Smad nuclear interacting protein-like	1.05134	0.0214093
C7H19orf66	hypothetical LOC539087	2.9715	0.0225275
AP4B1	adaptor-related protein complex 4, beta 1 subunit	1.29508	0.0231637
KCNK15	potassium channel, subfamily K, member 15	1.27688	0.0232198
TFR2	transferrin receptor 2	1.04176	0.023275
PPA2	pyrophosphatase (inorganic) 2	1.40431	0.0234664
C19H17orf47	similar to Uncharacterized protein C17orf47	1.04203	0.0240737
PRDM16	PR domain containing 16	1.33392	0.0241731
FIGNL2	fidgetin-like 2	1.24484	0.0244352
ATG3	ATG3 autophagy related 3 homolog (S. cerevisiae)	5.64084	0.0244659
C2CD4B	C2 calcium-dependent domain containing 4B	1.07515	0.0245816
ULK1	unc-51-like kinase 1 (C. elegans)	1.12312	0.0247041
ACOT8	acyl-CoA thioesterase 8	1.00025	0.0252985
FCAR	Fc fragment of IgA, receptor for	1.36444	0.0255099
LRFN2	leucine rich repeat and fibronectin type III domain containing 2	1.20748	0.0289902
CDH20	cadherin 20, type 2	1.33898	0.0295087
CTSF	cathepsin F	1.038	0.0298625
NEK2	NIMA (never in mitosis gene a)-related kinase 2	1.25381	0.0313463
C1QTNF1	C1q and tumor necrosis factor related protein 1	1.1265	0.0320584
TNKS1BP1	tankyrase 1 binding protein 1, 182kDa	2.00065	0.0324514
MGC152340	hypothetical protein LOC785476	1.28501	0.0325235
NUPR1	nuclear protein, transcriptional regulator, 1	1.39982	0.0339791
PPP1R37	leucine rich repeat containing 68	1.13249	0.0342934
LOC616903	similar to cutA divalent cation tolerance homolog	1.12745	0.0357747
KAT6A	MYST histone acetyltransferase (monocytic leukemia) 3	2.70406	0.0358867
IHH	Indian hedgehog	4.2825	0.0377288
YRDC	yrdC domain containing (E. coli)	1.15279	0.0379075
SYVN1	synovial apoptosis inhibitor 1, synoviolin	1.21201	0.0380127
STK32C	serine/threonine kinase 32C	1.20579	0.0401776
NDFIP2	Nedd4 family interacting protein 2	1.16091	0.0404034
HBB	hemoglobin, beta	1.22719	0.0412336
LMOD2	leiomodin 2 (cardiac)	1.7601	0.0431647
SSBP4	single stranded DNA binding protein 4	1.03026	0.0437963
DEFB103B	defensin, beta 103B	1.03407	0.0467103
B3GAT1	beta-1,3-glucuronyltransferase 1 (glucuronosyltransferase P)	1.10074	0.0471766
CPLX1	complexin 1	1.05187	0.0499469
DUSP9	dual specificity phosphatase 9	1.16655	0.0500438
LOC100126544	hypothetical LOC100126544	1.61266	0.0514889

## Sheet: Downregulated
GeneName	Gene Description	Fold Change	p-Value
RABGAP1L	RAB GTPase activating protein 1-like	-2.36954	5.16367e-06
FAM98A	hypothetical protein LOC530070	-1.75814	8.23617e-06
CKAP4	cytoskeleton-associated protein 4	-1.06074	2.13882e-05
FABP4	fatty acid binding protein 4, adipocyte	-1.62721	2.52268e-05
ZFP36L1	zinc finger protein 36, C3H type-like 1	-1.87815	3.49067e-05
KAT6B	MYST histone acetyltransferase (monocytic leukemia) 4	-1.35008	4.5598e-05
DNAJA1	DnaJ (Hsp40) homolog, subfamily A, member 1	-1.24999	5.87865e-05
LAX1	lymphocyte transmembrane adaptor 1	-1.40192	0.000121709
ATP6V1D	ATPase, H+ transporting, lysosomal 34kDa, V1 subunit D	-1.36574	0.000133369
OR5AR1	olfactory receptor, family 5, subfamily AR, member 1	-1.83007	0.000154111
ACSS3	acyl-CoA synthetase short-chain family member 3	-1.51537	0.000159328
SGMS1	sphingomyelin synthase 1	-2.93906	0.000160924
ENSBTAT00000035484	ATP-binding cassette protein C4-like	-1.94012	0.000185117
RDH14	retinol dehydrogenase 14 (all-trans/9-cis/11-cis)	-1.83134	0.000199985
RBM22	RNA binding motif protein 22	-1.60868	0.000236808
ENSBTAT00000015043	SAFB-like, transcription modulator	-1.76047	0.00024532
CCDC117	coiled-coil domain containing 117	-2.54039	0.000259701
ZNF280B	zinc finger protein 280B	-1.01148	0.000302348
XPR1	xenotropic and polytropic retrovirus receptor 1	-1.29702	0.00030631
KIAA1958	similar to without children CG5965-PB	-1.8482	0.000318183
CHD7	chromodomain helicase DNA binding protein 7	-1.56389	0.000338175
NP13355782	olfactory receptor, family 6, subfamily V, member 1	-1.12814	0.000407285
RMI2	chromosome 16 open reading frame 75 ortholog	-1.28956	0.0004156
HIGD1B	HIG1 hypoxia inducible domain family, member 1B	-1.19716	0.000435639
TTI2	chromosome 8 open reading frame 41 ortholog	-1.13149	0.000448251
CTSL1	cathepsin L1	-2.20847	0.00045381
ENSBTAT00000046397	S-phase cyclin A-associated protein in the ER	-1.85935	0.000457764
MEF2C	myocyte enhancer factor 2C	-1.86745	0.000488702
KLRD1	killer cell lectin-like receptor subfamily D, member 1	-1.27198	0.000531969
PGAM1	phosphoglycerate mutase 1 (brain)	-2.22604	0.000533046
XM_001255305	cell recognition molecule Caspr2	-1.96251	0.000551004
COX7A2	cytochrome c oxidase subunit VIIa polypeptide 2 (liver)	-1.3763	0.000552305
ZBTB8OS	zinc finger and BTB domain containing 8 opposite strand	-1.09688	0.000609998
TMEM57	transmembrane protein 57	-2.29609	0.000724374
STMN1	stathmin 1	-1.7713	0.00077616
MRPS33	mitochondrial ribosomal protein S33	-1.68795	0.000840045
CASP4	caspase 4, apoptosis-related cysteine peptidase	-2.09112	0.000894725
TTR	transthyretin	-2.01198	0.000904552
SF3A3	splicing factor 3a, subunit 3, 60kDa	-2.18577	0.000956226
GABRB1	gamma-aminobutyric acid (GABA) A receptor, beta 1	-1.35148	0.00105796
GAPDH	glyceraldehyde-3-phosphate dehydrogenase	-1.10743	0.00108535
ATP1B3	ATPase, Na+/K+ transporting, beta 3 polypeptide	-1.36483	0.00112473
KIAA1257	hypothetical LOC785686	-1.48269	0.00120599
NOP10	NOP10 ribonucleoprotein homolog (yeast)	-1.20878	0.00121959
DUS2L	dihydrouridine synthase 2-like, SMM1 homolog (S. cerevisiae)	-2.31882	0.00124418
MAMLD1	mastermind-like domain containing 1	-1.1105	0.00124972
PIGM	phosphatidylinositol glycan anchor biosynthesis, class M	-1.00427	0.00132533
LOC515027	similar to rCG39399	-1.24615	0.00135028
PRP3	prolactin-related protein 3	-1.13338	0.00136976
BASP1	brain abundant, membrane attached signal protein 1	-1.25301	0.00139649
NUDT19	nudix (nucleoside diphosphate linked moiety X)-type motif 19	-1.32758	0.00142235
ZNF317	zinc finger protein 317	-1.01021	0.00144514
XR_083180	inositol polyphosphate-5-phosphatase F	-1.99334	0.00148658
RNF145	ring finger protein 145	-1.68817	0.00148737
FST	follistatin	-1.10808	0.00149251
KCNA1	potassium voltage-gated channel, shaker-related subfamily, member 1 (episodic ataxia with myokymia)	-1.9861	0.00151117
NHEJ1	nonhomologous end-joining factor 1	-1.08695	0.00151128
SAMD8	sterile alpha motif domain containing 8	-1.64955	0.00151838
ZCRB1	zinc finger CCHC-type and RNA binding motif 1	-1.92116	0.00152404
CRADD	CASP2 and RIPK1 domain containing adaptor with death domain	-1.28857	0.00158049
UBE2L3	ubiquitin-conjugating enzyme E2L 3	-1.24916	0.00158818
RPL27A	ribosomal protein L27a	-1.18785	0.00161065
RPL39	ribosomal protein L39	-1.47476	0.00161585
A_73_P492218	glutaredoxin (thioltransferase)-like	-1.51585	0.00163843
RBMX2	RNA binding motif protein, X-linked 2-like	-1.50737	0.00165317
CO879135	destrin (actin depolymerizing factor)	-1.91879	0.00166599
RPS3A	ribosomal protein S3A	-1.69996	0.00173492
SLIRP	SRA stem-loop-interacting RNA-binding protein	-1.46712	0.00174664
RAE1	RAE1 RNA export 1 homolog (S. pombe)	-1.97814	0.00175271
ZNF75D	zinc finger protein 75D	-2.07048	0.00177268
GUF1	GUF1 GTPase homolog (S. cerevisiae)	-1.61126	0.00177532
SSBP1	single-stranded DNA binding protein 1	-1.93477	0.00179942
ARIH2	ariadne homolog 2 (Drosophila)	-1.11066	0.001824
TRPC1	transient receptor potential cation channel, subfamily C, member 1	-1.6139	0.00182438
PSMB5	proteasome (prosome, macropain) subunit, beta type, 5	-1.13047	0.00184174
B3GALT1	UDP-Gal:betaGlcNAc beta 1,3-galactosyltransferase, polypeptide 1	-2.28282	0.00185433
NFATC3	nuclear factor of activated T-cells, cytoplasmic, calcineurin-dependent 3	-2.30587	0.00191722
RPL22L1	ribosomal protein L22-like 1	-1.50565	0.00192061
FAM126B	similar to Protein FAM126B	-1.11804	0.00199773
ADAMTS18	ADAM metallopeptidase with thrombospondin type 1 motif, 18	-1.09255	0.00199798
FBXO33	F-box protein 33	-1.80482	0.00202223
C18H16orf87	hypothetical protein LOC614339	-2.22855	0.00206465
SMURF2	SMAD specific E3 ubiquitin protein ligase 2	-1.34336	0.00208656
UBXN4	UBX domain protein 4	-2.10987	0.0021065
RBM18	RNA binding motif protein 18	-1.7778	0.00211964
TC411899	amphiphysin	-1.3915	0.00215644
POMGNT1	protein O-linked mannose beta1,2-N-acetylglucosaminyltransferase	-1.03718	0.00227159
OPN1SW	opsin 1 (cone pigments), short-wave-sensitive	-1.15805	0.00230322
HMGN1	high-mobility group nucleosome binding domain 1	-2.16624	0.00233749
ENSBTAT00000065864	similar to olfactory receptor Olr37	-1.18263	0.00237559
ZPLD1	zona pellucida-like domain containing 1	-0.997171	0.00237922
CALB1	calbindin 1, 28kDa	-3.3886	0.00244306
MAP3K13	mitogen-activated protein kinase kinase kinase 13	-1.52424	0.00246312
ARMC1	armadillo repeat containing 1	-1.29233	0.00249344
ENSBTAT00000019161	LATS, large tumor suppressor, homolog 2 (Drosophila)	-2.1122	0.00253685
SLC4A1AP	solute carrier family 4 (anion exchanger), member 1, adaptor protein	-1.18317	0.00254043
DIXDC1	DIX domain containing 1	-3.45463	0.00254436
AGFG1	ArfGAP with FG repeats 1	-1.41256	0.00260069
ZNF367	zinc finger protein 367	-1.74196	0.00264291
DUSP7	dual specificity phosphatase 7	-1.71341	0.00270032
COX7C	cytochrome c oxidase subunit VIIc	-1.03971	0.00270193
ATP5E	ATP synthase, H+ transporting, mitochondrial F1 complex, epsilon subunit	-1.06816	0.00271485
LOC783721	hypothetical LOC783721	-1.24135	0.00272541
NRXN1	neurexin 1	-1.33868	0.00276639
VCL	vinculin	-2.27096	0.00279072
KRT24	keratin 24	-1.52395	0.00279127
NTAN1	N-terminal asparagine amidase	-1.94874	0.00279164
SCGB2A2	secretoglobin, family 2A, member 2	-2.15565	0.00281601
TC426356	karyopherin alpha 3 (importin alpha 4)	-1.6778	0.00285565
SCARA3	scavenger receptor class A, member 3	-1.2393	0.00287726
FAM96A	family with sequence similarity 96, member A	-1.92466	0.00289217
TUBA1A	tubulin, alpha 1a	-1.32101	0.00289903
HACE1	HECT domain and ankyrin repeat containing, E3 ubiquitin protein ligase 1	-1.53224	0.00291778
GLE1	GLE1 RNA export mediator homolog (yeast)	-1.66779	0.0029255
ECM2	extracellular matrix protein 2, female organ and adipocyte specific	-1.67583	0.00305264
PPARGC1A	peroxisome proliferator-activated receptor gamma, coactivator 1 alpha	-1.06391	0.00305338
NUP205	nucleoporin 205kDa	-2.5447	0.00305405
GIMAP5	GTPase, IMAP family member 5	-1.55816	0.00307596
XM_001787719	zinc finger protein 813	-1.47688	0.00311459
DCT	dopachrome tautomerase (dopachrome delta-isomerase, tyrosine-related protein 2)	-1.73566	0.00312253
CKS2	CDC28 protein kinase regulatory subunit 2	-2.09182	0.00321501
SRSF9	serine/arginine-rich splicing factor 9	-1.74564	0.00323629
SEC14L1	SEC14-like 1 (S. cerevisiae)	-2.08323	0.00325473
TRIM10	tripartite motif containing 10	-1.76553	0.00327562
XR_083336	zinc finger protein 709	-2.63668	0.0032934
ZNF667	zinc finger protein 667	-1.25503	0.00330946
ST8SIA1	ST8 alpha-N-acetyl-neuraminide alpha-2,8-sialyltransferase 1	-1.34763	0.00332389
RPL32	ribosomal protein L32	-1.44442	0.00340739
PPAPDC2	phosphatidic acid phosphatase type 2 domain containing 2	-1.59046	0.00352176
BET1	blocked early in transport 1 homolog (S. cerevisiae)	-1.55415	0.00352544
ENSBTAT00000004342	similar to cOR8V11 olfactory receptor family 8 subfamily V-like	-1.91061	0.00352839
ENSBTAT00000065398	hypothetical LOC786247	-1.3188	0.00353037
DKK3	dickkopf homolog 3 (Xenopus laevis)	-3.02652	0.00357675
NELL2	NEL-like 2 (chicken)	-2.11508	0.00358885
GSTA3	glutathione S-transferase, alpha 3	-1.34435	0.00360927
COMMD8	COMM domain containing 8	-1.80946	0.00361983
KLHL24	kelch-like 24 (Drosophila)	-1.2883	0.00364829
SLC46A1	solute carrier family 46 (folate transporter), member 1	-1.15804	0.00367783
PRKCB	protein kinase C, beta	-1.60546	0.00372299
SLC40A1	solute carrier family 40 (iron-regulated transporter), member 1	-1.01754	0.00380296
RPL23	ribosomal protein L23	-1.30281	0.003805
GABRG1	gamma-aminobutyric acid (GABA) A receptor, gamma 1	-1.63002	0.00381128
RPL11	ribosomal protein L11	-1.06362	0.00388003
DSG4	desmoglein 4	-1.38544	0.00389077
EIF3E	eukaryotic translation initiation factor 3, subunit E	-2.15519	0.00392967
CLEC4A	C-type lectin domain family 4, member A	-2.23368	0.00393796
CPNE4	copine IV	-2.16557	0.00397382
QRICH1	glutamine-rich 1	-1.59153	0.00397834
LOC784935	CBP/p300 homolog family member (cbp-1)-like	-1.45446	0.00400647
GPR77	G protein-coupled receptor 77	-1.96122	0.00402913
IVD	isovaleryl-CoA dehydrogenase	-1.21398	0.0040912
CCT2	chaperonin containing TCP1, subunit 2 (beta)	-2.85745	0.00411811
MC4R	melanocortin 4 receptor	-2.16464	0.00412817
PGD	phosphogluconate dehydrogenase	-1.23666	0.00416208
KCNS3	potassium voltage-gated channel, delayed-rectifier, subfamily S, member 3	-1.80168	0.00417367
LOC100138596	hypothetical protein LOC100138596	-1.05481	0.00420434
REST	RE1-silencing transcription factor	-3.49038	0.00421638
CDH12	cadherin 12, type 2 (N-cadherin 2)	-1.60096	0.00422586
AURKC	aurora kinase C	-1.62483	0.00422779
IRF2BP2	interferon regulatory factor 2 binding protein 2	-1.74587	0.0042832
ODC1	ornithine decarboxylase 1	-1.51215	0.00433471
XR_084644	tripartite motif-containing 39-like	-1.43223	0.00441638
A_73_P097091	ribosomal RNA processing 1 homolog B (S. cerevisiae)	-1.18136	0.00441708
SLC7A10	solute carrier family 7, (neutral amino acid transporter, y+ system) member 10	-1.22814	0.004537
CAP1	CAP, adenylate cyclase-associated protein 1 (yeast)	-1.3452	0.00459227
HCFC2	host cell factor C2	-1.53878	0.0045923
ADNP2	ADNP homeobox 2	-1.19436	0.00461396
XR_083858	Ras association (RalGDS/AF-6) domain family (N-terminal) member 10-like	-1.04092	0.00461683
BEND7	BEN domain containing 7	-1.7425	0.00463846
DDO	D-aspartate oxidase	-2.19302	0.00464005
NR2E3	nuclear receptor subfamily 2, group E, member 3	-2.99777	0.00470735
C10H15orf23	chromosome 15 open reading frame 23 ortholog	-2.67261	0.00480609
NP13364106	ankyrin repeat domain 26-like	-1.87884	0.00485591
MYBPHL	myosin binding protein H-like	-1.01305	0.00488292
C3H1orf146	chromosome 1 open reading frame 146 ortholog	-2.13912	0.00491888
SLC4A7	solute carrier family 4, sodium bicarbonate cotransporter, member 7	-2.29338	0.00491999
MGC157082	hypothetical protein LOC788038	-1.30656	0.00493423
AKR1C4	aldo-keto reductase family 1, member C4 (chlordecone reductase; 3-alpha hydroxysteroid dehydrogenase, type I; dihydrodiol dehydrogenase 4)	-1.06196	0.00506451
VMA21	VMA21 vacuolar H+-ATPase homolog (S. cerevisiae)	-2.22017	0.00508784
GSPT1	G1 to S phase transition 1	-1.07188	0.00512661
GLOD4	glyoxalase domain containing 4	-1.09955	0.00519558
XR_084573	DnaJ (Hsp40) homolog, subfamily C, member 1-like	-3.34161	0.00521504
HDGF	hepatoma-derived growth factor	-1.13304	0.00524022
LAD1	ladinin 1	-1.62586	0.00536219
CCDC92	coiled-coil domain containing 92	-1.42179	0.00539137
LRRTM1	leucine rich repeat transmembrane neuronal 1	-1.07064	0.0053956
BEX2	brain expressed X-linked 2	-2.36455	0.00540883
TOMM20	translocase of outer mitochondrial membrane 20 homolog (yeast)	-1.21677	0.00543302
HN1L	hematological and neurological expressed 1-like	-1.07751	0.00544487
SHOX2	short stature homeobox 2	-1.31568	0.00545614
RARRES1	retinoic acid receptor responder (tazarotene induced) 1	-1.66551	0.00553545
POLR1D	polymerase (RNA) I polypeptide D, 16kDa	-1.68497	0.00560036
ZNRD1	zinc ribbon domain containing 1	-1.17639	0.00563665
LHX2	LIM homeobox 2	-1.54099	0.00570271
C13H20orf96	hypothetical LOC513202	-1.02288	0.00573014
RPS13	ribosomal protein S13	-1.379	0.00583652
CELF1	CUGBP, Elav-like family member 1	-1.82738	0.00584955
ZNF12	zinc finger protein 12	-1.20328	0.00588698
LOC783597	similar to olfactory receptor Olr110	-2.67868	0.00589786
NUP88	nucleoporin 88kDa	-1.31346	0.00601234
ZP4	zona pellucida glycoprotein 4	-1.39479	0.00602481
PHACTR3	phosphatase and actin regulator 3	-1.04389	0.00617484
SNX25	sorting nexin 25	-2.06837	0.00618135
FGD4	FYVE, RhoGEF and PH domain containing 4	-1.87739	0.00619482
TSG101	tumor susceptibility gene 101	-1.1977	0.00625655
LOC519492	similar to mCG52335	-1.37828	0.00632982
SRP54	signal recognition particle 54kDa	-1.91017	0.00633414
PTCHD3	patched domain containing 3	-1.30387	0.00638724
KDELC1	KDEL (Lys-Asp-Glu-Leu) containing 1	-2.65355	0.00639028
ALDH8A1	aldehyde dehydrogenase 8 family, member A1	-1.08389	0.00642633
LOC100298923	similar to zinc finger protein ZFP	-0.999259	0.00642759
ETV6	ets variant 6	-1.07605	0.00643871
RBM12	RNA binding motif protein 12	-1.75394	0.0066248
LOC100297155	hypothetical protein LOC100297155	-1.28448	0.00664837
SRP14	signal recognition particle 14kDa (homologous Alu RNA binding protein)	-2.39082	0.00666582
NEXN	nexilin (F actin binding protein)	-2.23976	0.00666933
NIPBL	Nipped-B homolog (Drosophila)	-1.57319	0.00668354
RNF182	ring finger protein 182	-2.26387	0.00693147
NBEA	neurobeachin	-1.48205	0.00694333
SIGLEC10	sialic acid binding Ig-like lectin 10	-1.06421	0.00695181
HBEGF	heparin-binding EGF-like growth factor	-1.34131	0.00699707
UQCRH	ubiquinol-cytochrome c reductase hinge protein	-1.87515	0.0070002
MYOZ2	myozenin 2	-2.43509	0.00700365
CLUL1	clusterin-like 1 (retinal)	-2.38574	0.00702008
CEBPG	CCAAT/enhancer binding protein (C/EBP), gamma	-2.24028	0.00708219
ZNF664	zinc finger protein 664	-1.40006	0.00716914
NUDT2	nudix (nucleoside diphosphate linked moiety X)-type motif 2	-1.52293	0.00717819
PTTG1	pituitary tumor-transforming 1	-1.78455	0.00720022
LOC508238	glycine cleavage system H protein, mitochondrial-like	-1.24548	0.00724372
YPEL5	yippee-like 5 (Drosophila)	-1.48266	0.00725633
LOC512381	USP11 protein-like	-1.20971	0.00728854
EPPK1	epiplakin 1-like	-1.65121	0.0073066
MED26	mediator complex subunit 26	-1.68551	0.007312
CASP8AP2	caspase 8 associated protein 2	-1.53658	0.00738359
ZFAND2A	zinc finger, AN1-type domain 2A	-1.73555	0.00747183
MSX1	msh homeobox 1	-1.12004	0.00752289
MAGEB16	melanoma antigen family B, 16	-1.83678	0.00763913
SLC25A30	solute carrier family 25, member 30	-1.00611	0.00771912
BNIP3L	BCL2/adenovirus E1B 19kDa interacting protein 3-like	-1.46107	0.00771997
GLIPR1L1	GLI pathogenesis-related 1 like 1	-1.9972	0.00774811
XR_083726	cyclin B2	-1.77638	0.00781962
MKRN1	makorin ring finger protein 1	-1.02203	0.00782075
GFM2	G elongation factor, mitochondrial 2	-1.66008	0.00782629
CHCHD2	coiled-coil-helix-coiled-coil-helix domain containing 2	-4.05406	0.00805628
RAD51	RAD51 homolog (RecA homolog, E. coli) (S. cerevisiae)	-1.57669	0.0081208
B3GNT2	UDP-GlcNAc:betaGal beta-1,3-N-acetylglucosaminyltransferase 2	-1.03298	0.00814076
NP13359657	similar to olfactory receptor Olr94	-1.55443	0.00822491
ATF4	activating transcription factor 4 (tax-responsive enhancer element B67)	-1.1472	0.00826199
LOC521568	similar to ATP-binding cassette, sub-family C, member 4	-2.28827	0.00827335
FAM104A	hypothetical protein LOC615081	-2.39532	0.00859622
LOC788835	CD97 antigen-like	-1.23436	0.00860199
RPL5	ribosomal protein L5	-1.97263	0.00862714
COPS4	COP9 constitutive photomorphogenic homolog subunit 4 (Arabidopsis)	-1.38121	0.00892904
FAM154A	hypothetical LOC539526	-1.61417	0.00898256
NDUFA1	NADH dehydrogenase (ubiquinone) 1 alpha subcomplex, 1, 7.5kDa	-1.30747	0.00898809
RXFP1	relaxin/insulin-like family peptide receptor 1	-2.28104	0.00902349
LOC788383	similar to testis specific serine protease 4	-1.21677	0.00909531
C28H10orf57	transmembrane protein C10orf57 homolog	-1.24604	0.00914585
ULBP3	UL16 binding protein 3	-1.60421	0.00919945
HSPE1	heat shock 10kDa protein 1 (chaperonin 10)	-1.13911	0.00930648
A_73_P494988	ribosomal protein S12-like	-1.28281	0.00931358
SLCO1B3	solute carrier organic anion transporter family, member 1B3	-1.16983	0.0093161
GSK3B	glycogen synthase kinase 3 beta	-1.00608	0.00940038
HKDC1	hexokinase domain containing 1	-2.4775	0.00959306
CA6	carbonic anhydrase VI	-1.31109	0.00983116
OR6A2	olfactory receptor, family 6, subfamily A, member 2	-1.71568	0.010116
SUZ12	suppressor of zeste 12 homolog (Drosophila)	-1.08236	0.0102387
C1H21orf62	chromosome 21 open reading frame 62 ortholog	-1.61333	0.0103407
RPL7	ribosomal protein L7	-1.09514	0.0104092
ENSBTAT00000032517	zinc finger protein 90 homolog (mouse)	-1.86903	0.0104993
UCMA	upper zone of growth plate and cartilage matrix associated	-1.03387	0.0105013
MTUS2	hypothetical protein LOC616677	-1.60888	0.0105962
NP13362494	membrane-associated ring finger (C3HC4) 5-like	-1.01587	0.0107888
CLEC5A	C-type lectin domain family 5, member A	-1.24619	0.0107982
XRCC1	X-ray repair complementing defective repair in Chinese hamster cells 1	-2.07545	0.0108872
CELF6	CUGBP, Elav-like family member 6	-1.54861	0.0109356
ARL1	ADP-ribosylation factor-like 1	-1.15615	0.0109542
ENSBTAT00000055373	ULBP4	-1.90065	0.0111011
RYBP	RING1 and YY1 binding protein	-1.25847	0.0111454
NP13356268	similar to bitter taste receptor	-2.20071	0.0111668
SCP2	sterol carrier protein 2	-1.57201	0.011346
SNURF	SNRPN upstream reading frame	-1.30032	0.0114097
LOC618816	similar to olfactory receptor Olr879	-1.92157	0.0114224
UTP11L	UTP11-like, U3 small nucleolar ribonucleoprotein, (yeast)	-1.31462	0.0114552
LOC100138271	oviductin-like	-2.14293	0.0114932
LOC617011	similar to Olfactory receptor 8A1 (OST025)	-1.2141	0.0115567
CLEC12B	C-type lectin domain family 12, member B	-2.98414	0.0115897
COQ5	coenzyme Q5 homolog, methyltransferase (S. cerevisiae)	-2.72991	0.0115911
PCNA	proliferating cell nuclear antigen	-1.88073	0.0117755
XR_083378	bile acid Coenzyme A: amino acid N-acyltransferase-like	-1.54303	0.0118214
ABCC5	ATP-binding cassette, sub-family C (CFTR/MRP), member 5	-1.12938	0.0121364
LOC787518	similar to olfactory receptor MOR114-1	-1.28866	0.0121588
TMEM51	transmembrane protein 51	-1.76504	0.0121841
ING3	inhibitor of growth family, member 3	-2.48833	0.0121874
RAN	RAN, member RAS oncogene family	-1.46251	0.0121971
NEGR1	neuronal growth regulator 1	-2.56519	0.0122046
ACBD3	acyl-CoA binding domain containing 3	-1.08558	0.0123151
ZBTB43	zinc finger and BTB domain containing 43	-3.07956	0.012344
LOC617654	glyceraldehyde-3-phosphate dehydrogenase-like	-1.72015	0.0123583
ANO4	anoctamin 4	-1.56329	0.0123617
GPR89	G protein-coupled receptor 89	-1.66621	0.0124224
NEPN	nephrocan	-1.12525	0.0124316
GPNMB	glycoprotein (transmembrane) nmb	-2.08275	0.0125046
PDK3	pyruvate dehydrogenase kinase, isozyme 3	-1.35673	0.0125664
RPL27	ribosomal protein L27	-1.17891	0.0125941
RNF130	ring finger protein 130	-1.84108	0.0126926
PSMD2	proteasome (prosome, macropain) 26S subunit, non-ATPase, 2	-1.14729	0.0127171
AIG1	androgen-induced 1	-2.54577	0.0128066
METAP1D	methionine aminopeptidase 1D	-1.56802	0.012858
LOC100271685	membrane-spanning 4-domains, subfamily A-like	-1.11157	0.013017
TCF4	transcription factor 7-like 2 (T-cell specific, HMG-box)	-1.23593	0.0130307
THNSL1	threonine synthase-like 1 (S. cerevisiae)	-2.41411	0.0130323
SMAP1	small ArfGAP 1	-1.32536	0.0131048
DNAH7	dynein, axonemal, heavy chain 7	-2.68361	0.0131544
TC475362	LON peptidase N-terminal domain and ring finger 1	-1.31867	0.0131712
CALD1	caldesmon 1	-1.89005	0.0131744
EIF3L	eukaryotic translation initiation factor 3, subunit L	-1.24598	0.0131902
RASA2	RAS p21 protein activator 2	-1.56781	0.0132877
SNRPE	small nuclear ribonucleoprotein polypeptide E	-1.464	0.0132922
NARS	asparaginyl-tRNA synthetase	-1.27715	0.0133161
PTS	6-pyruvoyltetrahydropterin synthase	-1.60835	0.0133992
XR_083593	ribonuclease P protein subunit p38-like	-1.28543	0.0135618
OCIAD1	OCIA domain containing 1	-1.16406	0.0136749
PMP2	peripheral myelin protein 2	-2.39745	0.0137301
SNHG3	small nucleolar RNA host gene 3 (non-protein coding)	-1.46485	0.0137653
CLNS1A	chloride channel, nucleotide-sensitive, 1A	-1.768	0.0139139
LOC100296410	hypothetical protein LOC100296410	-1.16894	0.0140103
ELAVL4	ELAV (embryonic lethal, abnormal vision, Drosophila)-like 4 (Hu antigen D)	-1.6147	0.0140535
ETV1	ets variant 1	-1.28224	0.0141839
SNX13	sorting nexin 13	-1.90449	0.014187
ATPAF1	ATP synthase mitochondrial F1 complex assembly factor 1	-2.4976	0.0143522
ITGB3BP	integrin beta 3 binding protein (beta3-endonexin)	-2.27065	0.01443
KIF23	kinesin family member 23	-1.37853	0.0144767
PRDX6	peroxiredoxin 6	-1.46134	0.0145564
XRCC6BP1	XRCC6 binding protein 1	-1.46649	0.0147274
ENSBTAT00000024550	grancalcin, EF-hand calcium binding protein	-2.07067	0.0150009
LOC100336029	hypothetical protein LOC100336029	-2.97004	0.0150216
POLE4	polymerase (DNA-directed), epsilon 4 (p12 subunit)	-4.0807	0.0150703
USP20	ubiquitin specific peptidase 20	-1.44377	0.0150712
GRIP1	glutamate receptor interacting protein 1	-1.37089	0.0150892
MYL12A	myosin, light chain 12A, regulatory, non-sarcomeric	-1.08594	0.0151461
LHX9	LIM homeobox 9	-1.65202	0.0158747
SSB	Sjogren syndrome antigen B (autoantigen La)	-2.76517	0.0160706
LIPC	lipase, hepatic	-2.00079	0.0161114
XR_083317	CXXC finger 4	-1.16832	0.0163307
LDHA	lactate dehydrogenase A	-1.34823	0.016485
PECR	peroxisomal trans-2-enoyl-CoA reductase	-1.60819	0.0167665
OR2T6	similar to olfactory receptor 720	-1.85344	0.0167743
DNAJC16	DnaJ (Hsp40) homolog, subfamily C, member 16	-2.22965	0.0168313
SHE	Src homology 2 domain containing E	-3.18358	0.017003
GTF2IRD1	GTF2I repeat domain containing 1	-1.47826	0.0170748
NP13357944	similar to olfactory receptor Olr750	-1.33588	0.017092
ATP6V0D2	ATPase, H+ transporting, lysosomal 38kDa, V0 subunit d2	-1.79311	0.0173743
ZNF629	zinc finger protein 629	-1.31799	0.0173768
XR_083718	neuregulin 2	-1.89246	0.0174861
CCKAR	cholecystokinin A receptor	-1.16832	0.0176228
ZNF383	zinc finger protein 383	-1.31198	0.0177569
RBP1	retinol binding protein 1, cellular	-1.06526	0.0178475
ENSBTAT00000053127	olfactory receptor 78-like	-1.2133	0.0181402
SEC22A	SEC22 vesicle trafficking protein homolog A (S. cerevisiae)	-1.8058	0.0182299
UQCRB	ubiquinol-cytochrome c reductase binding protein	-2.00401	0.0183816
VTI1A	vesicle transport through interaction with t-SNAREs homolog 1A (yeast)	-1.25217	0.0184357
MFSD6	major facilitator superfamily domain containing 6	-1.2343	0.0184698
PTEN	phosphatase and tensin homolog	-1.84261	0.0185496
CHMP5	chromatin modifying protein 5	-2.02553	0.0186385
ANKRD1	ankyrin repeat domain 1 (cardiac muscle)	-1.88762	0.0186445
UBLCP1	ubiquitin-like domain containing CTD phosphatase 1	-2.5157	0.018793
RHOBTB1	Rho-related BTB domain containing 1	-2.21107	0.0188224
XR_083049	carboxypeptidase D-like	-1.51916	0.0189319
DNAJC6	DnaJ (Hsp40) homolog, subfamily C, member 6	-1.10406	0.019158
TFB1M	transcription factor B1, mitochondrial	-1.43551	0.019298
LRRC4C	leucine rich repeat containing 4C	-1.41119	0.019318
LGALS4	lectin, galactoside-binding, soluble, 4	-1.36835	0.0193451
SLC39A10	solute carrier family 39 (zinc transporter), member 10	-2.3499	0.0196015
PRPF4	PRP4 pre-mRNA processing factor 4 homolog (yeast)	-1.52577	0.0196165
DNAJB7	DnaJ (Hsp40) homolog, subfamily B, member 7	-1.98777	0.0196823
ERAP2	endoplasmic reticulum aminopeptidase 2	-1.44375	0.020157
ALDH18A1	aldehyde dehydrogenase 18 family, member A1	-1.69167	0.0203314
TATDN1	TatD DNase domain containing 1	-2.28637	0.020696
T2R10C	bitter taste receptor Bota-T2R10C	-1.5888	0.0208697
VSNL1	visinin-like 1	-1.79329	0.0210146
TCTE3	t-complex-associated-testis-expressed 3	-1.43825	0.0210926
HNRNPK	heterogeneous nuclear ribonucleoprotein K	-1.65863	0.0211172
NP13362371	similar to UDP-GlcNAc:betaGal beta-1,3-N-acetylglucosaminyltransferase 2	-1.33853	0.0212104
BCL2L2	BCL2-like 2	-1.40904	0.0213521
SYNE2	spectrin repeat containing, nuclear envelope 2	-1.05614	0.0213893
TIA1	TIA1 cytotoxic granule-associated RNA binding protein	-1.01091	0.021439
FBN2	fibrillin 2	-2.1684	0.0214436
UTRN	utrophin	-1.96644	0.0214849
ENSBTAT00000065607	similar to olfactory receptor C6	-1.01259	0.0214969
HIST1H2AC	histone H2A	-1.23733	0.0216095
LMO2	LIM domain only 2 (rhombotin-like 1)	-1.5795	0.0216422
ST13	suppression of tumorigenicity 13 (colon carcinoma) (Hsp70 interacting protein)	-1.53434	0.0217582
DZIP1	DAZ interacting protein 1	-2.07932	0.021934
STBD1	starch binding domain 1	-1.64073	0.0220257
MAPK1	mitogen activated protein kinase 1-like	-1.22725	0.0221352
CPEB3	cytoplasmic polyadenylation element binding protein 3	-1.96895	0.0221632
LOC788258	similar to olfactory receptor Olr1012	-1.38688	0.0222276
ZAR1	zygote arrest 1	-1.60021	0.0222743
XR_084609	Protein capicua homolog	-2.53933	0.0223046
SELS	selenoprotein S	-1.47279	0.0226647
BABAM1	BRISC and BRCA1 A complex member 1	-1.79923	0.0227078
PSMA6	proteasome (prosome, macropain) subunit, alpha type, 6	-2.03895	0.022929
C11H2orf18	hypothetical LOC525690	-1.97481	0.0230117
XR_083181	CG9643-like	-2.31718	0.0231579
ZBTB20	zinc finger and BTB domain containing 20	-1.30056	0.023158
CYP2C87	cytochrome P450, family 2, subfamily C, polypeptide 87	-2.70662	0.0233658
DHX9	DEAH (Asp-Glu-Ala-His) box polypeptide 9	-1.43224	0.0236067
TMEM44	transmembrane protein 44	-1.27084	0.0236522
SKP2	S-phase kinase-associated protein 2 (p45)	-1.2262	0.0238693
CAP2	CAP, adenylate cyclase-associated protein, 2 (yeast)	-1.18887	0.0239341
LOC508806	similar to putative olfactory receptor 10K2	-1.07175	0.0241498
RPS24	ribosomal protein S24	-1.07034	0.0241882
BDNF	brain-derived neurotrophic factor	-1.31562	0.024214
CNIH	cornichon homolog (Drosophila)	-1.43463	0.0242828
JMJD1C	jumonji domain containing 1C	-1.07923	0.0243097
UFD1L	ubiquitin fusion degradation 1 like	-1.39787	0.0243313
KIF3A	kinesin-like protein KIF3Abeta-like	-3.5624	0.0243437
NP9568451	olfactory receptor, family 4, subfamily S, member 1	-1.11984	0.0243681
PSMB7	proteasome (prosome, macropain) subunit, beta type, 7	-1.81212	0.0244641
PAK7	p21 protein (Cdc42/Rac)-activated kinase 7	-1.37259	0.024481
CMPK2	cytidine monophosphate (UMP-CMP) kinase 2, mitochondrial	-1.00967	0.0248732
MRPL49	mitochondrial ribosomal protein L49	-1.61692	0.0249418
MESDC2	mesoderm development candidate 2	-1.52391	0.0250094
CENPO	centromere protein O	-1.03091	0.0250339
ODZ1	odz, odd Oz/ten-m homolog 1(Drosophila)	-3.23706	0.0250674
KCNAB1	potassium voltage-gated channel, shaker-related subfamily, beta member 1	-1.80578	0.0253519
CACNB4	calcium channel, voltage-dependent, beta 4 subunit	-1.40757	0.0253648
CALM1	calmodulin 1 (phosphorylase kinase, delta)	-1.13346	0.0253853
DCTPP1	dCTP pyrophosphatase 1	-1.21013	0.0254102
ARMC8	armadillo repeat containing 8	-1.32879	0.0254109
PPP1R1B	protein phosphatase 1, regulatory (inhibitor) subunit 1B	-1.27666	0.0254971
SGOL1	shugoshin-like 1 (S. pombe)	-1.23491	0.0255666
PARP6	poly (ADP-ribose) polymerase family, member 6	-1.07773	0.0255996
DEK	DEK oncogene	-3.5698	0.0257224
SKP1	S-phase kinase-associated protein 1	-1.37485	0.0257352
HAT1	histone acetyltransferase 1	-1.54947	0.0257635
ADSS	adenylosuccinate synthase	-2.51948	0.0257853
XR_084639	upstream binding protein 1-like	-2.00366	0.0258936
ZIC2	Zic family member 2 (odd-paired homolog, Drosophila)	-1.10366	0.0260097
ABCA9	ATP-binding cassette, sub-family A (ABC1), member 9	-1.38247	0.0260683
PAPSS2	3'-phosphoadenosine 5'-phosphosulfate synthase 2	-1.46546	0.0261326
C25H16orf45	hypothetical protein LOC617444	-1.53302	0.0263666
SNRNP27	small nuclear ribonucleoprotein 27kDa (U4/U6.U5)	-2.64902	0.0263891
OR10K2	olfactory receptor, family 10, subfamily K, member 2	-2.27035	0.0265788
GNG12	guanine nucleotide binding protein (G protein), gamma 12	-1.2753	0.0267529
CCDC93	coiled-coil domain containing 93	-1.28576	0.0268206
TM7SF3	transmembrane 7 superfamily member 3	-1.40114	0.0269
NP9560242	coiled-coil domain containing 102B	-1.42016	0.0269623
CA10	carbonic anhydrase X	-1.89156	0.027233
GSTCD	glutathione S-transferase, C-terminal domain containing	-3.28685	0.0272812
SLC25A16	solute carrier family 25 (mitochondrial carrier; Graves disease autoantigen), member 16	-2.40949	0.0276221
XBP1	X-box binding protein 1	-1.6756	0.0277419
ZSCAN21	zinc finger and SCAN domain containing 21	-1.02763	0.027765
PTF1A	pancreas specific transcription factor, 1a	-1.00166	0.0278809
CDKN2AIPNL	CDKN2A interacting protein N-terminal like	-2.75736	0.0280471
SOX30	SRY (sex determining region Y)-box 30	-2.23459	0.0280765
C19H17orf90	hypothetical LOC617776	-1.59348	0.0285154
SOCS5	suppressor of cytokine signaling 5	-1.85211	0.0287292
HPGDS	hematopoietic prostaglandin D synthase	-1.16128	0.0287478
MRPL39	mitochondrial ribosomal protein L39	-2.03931	0.0287795
SSU72	SSU72 RNA polymerase II CTD phosphatase homolog (S. cerevisiae)	-1.28262	0.0288307
NPM1	nucleophosmin (nucleolar phosphoprotein B23, numatrin)	-1.56448	0.0289575
NP13360274	mCG21963-like	-1.13537	0.0291022
KIAA1024	similar to UPF0258 protein KIAA1024	-2.25166	0.0292879
ATP6V1C2	ATPase, H+ transporting, lysosomal 42kDa, V1 subunit C2	-1.64595	0.0293785
EIF4G2	eukaryotic translation initiation factor 4 gamma, 2	-1.3262	0.0299522
ARHGAP28	Rho GTPase activating protein 28	-1.25163	0.0301756
ENSBTAT00000032789	ring finger and CCCH-type domains 2	-1.02346	0.0302011
CNN3	calponin 3, acidic	-1.08973	0.0303648
GLRX	glutaredoxin (thioltransferase)-like	-1.20424	0.0305387
MRPS18B	mitochondrial ribosomal protein S18B	-2.0588	0.030592
FAM108C1	abhydrolase domain-containing protein FAM108C1	-1.4712	0.0305932
RPF1	ribosome production factor 1 homolog (S. cerevisiae)	-1.44497	0.0306245
STON2	stonin 2	-1.29152	0.0307203
RPAIN	RPA interacting protein	-3.17869	0.030765
IRX5	iroquois homeobox 5	-1.27381	0.0307773
GCSH	glycine cleavage system protein H (aminomethyl carrier)	-3.04167	0.0307968
ZFP64	zinc finger protein 64 homolog (mouse)	-1.1185	0.0308334
FAM53C	family with sequence similarity 53, member C	-1.13754	0.0310682
LBR	lamin B receptor	-1.48847	0.0311756
LOC520237	solute carrier family 22, member 10-like	-1.66296	0.0313496
RWDD1	RWD domain containing 1	-1.16739	0.0314295
USP9X	ubiquitin specific peptidase 9, X-linked	-1.14568	0.0315687
STC1	stanniocalcin 1	-1.67288	0.0316166
PSMC6	proteasome (prosome, macropain) 26S subunit, ATPase, 6	-3.08649	0.0316579
RPL26L1	ribosomal protein L26-like 1	-1.3445	0.031717
XM_590453	similar to kynurenine aminotransferase III	-1.16054	0.0317277
DCDC1	doublecortin domain containing 1	-1.37705	0.0317609
ADAM12	ADAM metallopeptidase domain 12	-1.76268	0.0318817
AGPAT4	1-acylglycerol-3-phosphate O-acyltransferase 4 (lysophosphatidic acid acyltransferase, delta)	-1.34309	0.0320914
PRDM5	PR domain containing 5	-2.11254	0.0321977
AKAP7	A kinase (PRKA) anchor protein 7	-2.96535	0.0322007
KLHDC10	kelch domain containing 10	-1.67338	0.0323998
STAMBPL1	STAM binding protein-like 1	-2.66367	0.0326476
C18H16orf61	chromosome 16 open reading frame 61 ortholog	-1.63462	0.0327654
ENSBTAT00000056911	hypothetical LOC514143	-1.12694	0.0328242
ENSBTAT00000056744	trace amine associated receptor 8	-1.27315	0.0329503
H2AFZ	H2A histone family, member Z	-3.035	0.033111
SETD8	SET domain containing (lysine methyltransferase) 8	-1.24498	0.0334074
C4H7orf23	transmembrane protein C7orf23 homolog	-1.57951	0.0334528
HSPB11	chromosome 1 open reading frame 41 ortholog	-2.17854	0.033468
LOC616737	similar to trace amine associated receptor 6	-1.21219	0.0338052
TTC18	tetratricopeptide repeat domain 18	-1.6688	0.033985
WHSC1L1	Wolf-Hirschhorn syndrome candidate 1-like 1	-1.1838	0.0342123
SFXN1	sideroflexin 1	-1.30609	0.0344264
LOC780846	hypothetical protein LOC780846	-1.4694	0.0345135
TIMM9	translocase of inner mitochondrial membrane 9 homolog (yeast)	-2.02162	0.0346262
GNL3	guanine nucleotide binding protein-like 3 (nucleolar)	-1.82005	0.0346898
SEC61G	Sec61 gamma subunit	-2.97758	0.0347498
AQP9	aquaporin 9	-1.20551	0.0347644
EIF2C4	eukaryotic translation initiation factor 2C, 4	-1.23699	0.0348027
C17H12orf65	chromosome 12 open reading frame 65 ortholog	-1.20569	0.0348991
E2F5	E2F transcription factor 5, p130-binding	-2.93847	0.0350086
BEX5	brain expressed, X-linked 5	-3.31469	0.0350193
RDH10	retinol dehydrogenase 10 (all-trans)	-1.35744	0.0350892
ENSBTAT00000027779	similar to Olfactory receptor 8J2	-1.45576	0.0353488
NP13356014	similar to hCG2044647	-2.74871	0.0357728
RPL15	ribosomal protein L15	-1.84894	0.0359629
RXRG	retinoid X receptor, gamma	-1.45776	0.0361179
KPNA2	karyopherin alpha 2 (RAG cohort 1, importin alpha 1)	-1.458	0.0361744
TCHP	trichoplein, keratin filament binding	-1.26298	0.0366406
NCOA1	nuclear receptor coactivator 1	-1.25703	0.0367621
TC408139	sperm associated antigen 17	-1.19812	0.0369415
CEBPD	CCAAT/enhancer binding protein (C/EBP), delta	-1.37607	0.0369761
OR10A6	olfactory receptor, family 10, subfamily A, member 6	-1.44585	0.0370274
C25H16orf59	hypothetical protein LOC616898	-1.32026	0.0372041
NCK1	NCK adaptor protein 1	-1.79309	0.0378296
EBP	emopamil binding protein (sterol isomerase)	-1.07183	0.0379248
GMPS	guanine monphosphate synthetase	-1.23821	0.0379897
ATP6V1A	ATPase, H+ transporting, lysosomal 70kDa, V1 subunit A	-2.54022	0.0381181
LOC513245	similar to ribosomal protein S23	-1.27171	0.0383358
C6H4orf52	hypothetical protein LOC615093	-1.20564	0.0384053
COQ10B	coenzyme Q10 homolog B (S. cerevisiae)	-1.86161	0.0384277
GIPC2	GIPC PDZ domain containing family, member 2	-1.21847	0.0388278
ZFYVE16	zinc finger, FYVE domain containing 16	-2.26194	0.0395186
CDC27	cell division cycle 27 homolog (S. cerevisiae)	-1.10411	0.0396534
LOC781146	lysozyme	-1.26445	0.0396997
RPLP1	ribosomal protein, large, P1	-1.3156	0.0397871
TNFSF9	tumor necrosis factor (ligand) superfamily, member 9	-1.32065	0.0398436
LOC767876	DIRAS family, GTP-binding RAS-like 2	-2.02095	0.0400708
ATP2C1	ATPase, Ca++ transporting, type 2C, member 1	-2.78687	0.0400884
ATP6AP2	ATPase, H+ transporting, lysosomal accessory protein 2	-1.78988	0.0404724
IPO8	importin 8	-1.57329	0.0411344
TET2	tet oncogene family member 2	-3.07307	0.0414281
NR2F2	nuclear receptor subfamily 2, group F, member 2	-1.24356	0.041453
EIF2S3	eukaryotic translation initiation factor 2, subunit 3 gamma, 52kDa	-2.83159	0.0414898
NRXN3	neurexin 3	-2.56103	0.0416544
LEPREL1	leprecan-like 1	-1.11461	0.0420999
PSMG2	proteasome (prosome, macropain) assembly chaperone 2	-1.30032	0.0421966
FBXO22	F-box protein 22	-1.16355	0.0424656
ATP5A1	ATP synthase, H+ transporting, mitochondrial F1 complex, alpha subunit 1, cardiac muscle	-1.39881	0.0424861
LUM	lumican	-1.46734	0.0425484
LOC789300	similar to olfactory receptor, family 5, subfamily W, member 2	-1.11157	0.042571
XM_589507	cullin 1	-1.03758	0.0426714
FAM198B	hypothetical LOC617515	-1.17339	0.0427689
LOC504861	similar to cationic amino acid transporter 5	-1.04912	0.0431824
PTGR1	prostaglandin reductase 1	-1.72463	0.043215
FMN1	formin 1	-1.51822	0.0432339
EFNA5	ephrin-A5	-1.25652	0.0432668
CBX3	chromobox homolog 3	-1.82701	0.043373
LYZ1	lysozyme (renal amyloidosis)	-1.50164	0.0441248
ENSBTAT00000056450	zinc finger protein 347	-1.11988	0.0442492
LOC783146	similar to ribosomal protein L17	-1.05434	0.0455937
LOC511617	similar to GTPase, IMAP family member 5	-1.76222	0.0459858
PSMA2	proteasome (prosome, macropain) subunit, alpha type, 2	-2.47222	0.0462309
STT3A	STT3, subunit of the oligosaccharyltransferase complex, homolog A (S. cerevisiae)	-1.31282	0.0464004
NP9557427	similar to olfactory receptor, family 4, subfamily A, member 47	-2.38317	0.0464991
C28H1orf96	similar to Uncharacterized protein C1orf96	-2.53679	0.0470698
CCDC138	coiled-coil domain containing 138	-2.45846	0.0472599
GABRA2	gamma-aminobutyric acid (GABA) A receptor, alpha 2	-1.76692	0.0472899
SLC10A7	solute carrier family 10 (sodium/bile acid cotransporter family), member 7	-2.39186	0.0477583
PIGP	phosphatidylinositol glycan anchor biosynthesis, class P	-1.98267	0.0481644
CENPJ	centromere protein J	-1.27966	0.048235
LOC100138449	similar to zinc finger protein 211	-1.11961	0.0483227
LOC785151	similar to 60S ribosomal protein L21	-2.01287	0.0486794
UFM1	ubiquitin-fold modifier 1	-2.30721	0.0494944
ENG	endoglin	-1.08792	0.0495356
PDE1B	phosphodiesterase 1B, calmodulin-dependent	-1.23433	0.0496059
NSA2	NSA2 ribosome biogenesis homolog (S. cerevisiae)	-1.3071	0.0501447
PTP4A1	protein tyrosine phosphatase type IVA, member 1	-1.66589	0.0502369
UGT1A1	UDP glucuronosyltransferase 1 family, polypeptide A1	-1.23079	0.0505153
SARNP	SAP domain containing ribonucleoprotein	-2.96647	0.050832
ZNF547	zinc finger protein 547	-1.10573	0.0510202
PTMA	prothymosin, alpha (gene sequence 28)	-1.18019	0.0512678
C1H3orf43	hypothetical protein LOC788754	-1.91118	0.051285
SNX27	sorting nexin family member 27	-1.50741	0.0516321
SLC25A33	solute carrier family 25, member 33	-1.53779	0.0516619
SPIC	Spi-C transcription factor (Spi-1/PU.1 related)	-2.36958	0.0520205
KLHDC3	kelch domain containing 3	-1.00556	0.052532
LCORL	ligand dependent nuclear receptor corepressor-like	-1.41134	0.0526014
COPG2	coatomer protein complex, subunit gamma 2	-2.56962	0.0530265
ENAM	enamelin	-1.91883	0.0532927
MANBA	mannosidase, beta A, lysosomal	-2.20151	0.0533485
ENSBTAT00000053697	melanoma antigen family B, 4-like	-1.20925	0.0536568
MGC152346	Uncharacterized protein LOC285141 homolog	-2.3699	0.0539053
